# Supplementary material for: The Acute Toxicity of Salinity in Onshore Unconventional Gas Waters to Freshwater Invertebrates in Receiving Environments: A Systematic Review
Source: Environ Toxicol Chem. 2022 Nov 10;41(12):2928–49. doi: 10.1002/etc.5492 (PMC9828407; doi:10.1002/etc.5492)
Supplement: Supplementary file 1 — Supporting File. [file ETC-41-2928-s001.xlsx]

## Sheet: Table S1
Table S1: Compilation of Na+ and Cl- values from untreated wastewaters from onshore unconventional gas operations. CBM: coal bed methane, SG: shale gas, TG: tight gas. FW: flowback water, PW; produced water. N.S: not specified. BDL: below detectable limits. N.A: not applicable. Conversions between mg/L and µS cm-1 were done according to Hart et al., (1991)
Country	Location (State/region/province/basin)	Gas reservoir (CBM, SG, TG)	Classed wastewater(s) studied (FW, PW)	Na+ (mg/L)		Cl- (mg/L)		Sum of Mean Na+ & Cl- (mg/L)	Chemicals of interest (mean) (mg/L)		Measured water quality parameters	Elements studied		Polyatomic ions studied		Organics	Reference
				Mean	Min-Max	Mean	Min-Max
									Ba2+	o-Cresol		Anions (-)	Cations (+)	Anions (-)	Cations (+)
Australia	Queensland	CBM	PW	1900	1900	2500	2500	4400	2	N.A.	EC, pH, TDS, TSS, TUR	Cl	Al, B, Ba, Ca, K, Mg, Na, Sr	CO32-, HCO3-, PO43-, SO42-	N.A.	N.A.	(Ashraf et al., 2019)
Australia	Undulla Nose, Surat Basin, Queensland	CBM	PW	1105	762 - 1680	730	315 - 1720	1835	N.A.	N.A.	EC, pH, Temp	Cl, F	B, Ca, Fe, K, Mg, Mn, Na, Sr, Zn	HCO3-, SO42-	N.A.	N.A.	(Baublys et al., 2015)
Australia	Kogan Nose, Surat Basin, Queensland	CBM	PW	1908	1430 - 2460	2250	1050 - 2580	4158	N.A.	N.A.	EC, pH, Temp	Cl, F	B, Ca, Fe, K, Mg, Mn, Na, Sr, Zn	HCO3-, SO42-	N.A.	N.A.	(Baublys et al., 2015)
Australia	Roma, Surat Basin, Queensland	CBM	PW	904	506 - 2740	891	372 - 4280	1795	N.A.	N.A.	EC, pH, Temp	Cl, F	B, Ca, Fe, K, Mg, Mn, Na, Sr, Zn	HCO3-, SO42-	N.A.	N.A.	(Baublys et al., 2015)
Australia	Gloucester, New South Wales	CBM	PW	1710	1710	1400	1400	3110	N.A.	N.A.	EC, pH, SAR, TDS, TUR	Cl	Ca, Fe, K, Mg, Na	HCO3-	N.A.	N.A.	(Duong et al., 2015)
Australia	Surat Basin	CBM	PW	779	779	603	603	1382	0.17	N.A.	DOC, EC, pH, TSS, TUR	Br, Cl, F	Al, B, Ba, Ca, Fe, K, Mg, Na, Si, Sr	CO32-, HCO3-, SO42-	N.A.	N.A.	(Lin et al., 2017a)
Australia	Surat Basin	CBM	PW	679	679	500	500	1179	0.16	N.A.	DOC, EC, pH, TSS, TUR	Cl, F	B, Ba, Ca, K, Mg, Na, Si, Sr	CO32-, HCO3-	N.A.	N.A.	(Lin et al., 2017b)
Australia	N.S.	CBM	PW	1406	1406	593	593	1999	N.A.	N.A.	ALK, SAR	Cl	Ca, K, Mg, Na	SO42-	N.A.	N.A.	(Mallants et al., 2017)
Australia	Surat Basin, Queensland	CBM	PW	679	679	500	500	1179	0.16	N.A.	DOC, EC, pH, TSS, TUR	Br, Cl, F	B, Ba, Ca, K, Mg, Na, Si, Sr	CO32-, HCO3-, SO42-	N.A.	N.A.	(Millar at al., 2014)
Australia	Surat Basin, Queensland	CBM	PW	601	601	539	539	1140	N.A.	N.A.	N.A.	Cl	Ca, K, Na	HCO3-, SO42-	N.A.	N.A.	(Millar at al., 2016a)
Australia	Surat Basin, Queensland	CBM	PW	1189.5	679 - 1700	912	603 - 1221	2101.5	0.16	N.A.	ALK, DOC	Br, Cl, Fl, S	Al, B, Ba, Ca, Fe, K, Mg, Na, Sr	CO32-, HCO3-, SO42-	N.A.	N.A.	(Millar et al., 2016b)
Australia	New South Wales	CBM	PW	1351.2	1351	62.2	62	1413.4	N.A.	N.A.	EC, pH, SAR, TOC, TUR	Cl	Ca, Fe, K, Mg, Na	HCO3-	N.A.	N.A.	(Nghiem et al., 2015)
Australia	Surat Basin, Queensland	CBM	PW	1679	786 - 3700	2037.33	471 - 5910	3716.33	1.8	N.A.	EC, pH, SAR, TDS, TOC, TH, TSS	Br, Cl, F	Al, B, Ba, Ca, Fe, K, Mg, Mn, Na, Sr	HCO3-, SO42-	N.A.	N.A.	(Rebello et al., 2017)
Australia	Bowen Basin, Queensland	CBM	PW	1156.4	1156	1993	1993	3149.4	N.A.	N.A.	EC, pH, SAR	Cl	Ca, Mg, Na	HCO3-	N.A.	N.A.	(Santiago et al., 2016)
Australia	Bandanna Coal Measures, Bowen Basin, Queensland	CBM	PW	3219	2060 - 3710	4095	2850 - 4660	7314	N.A.	N.A.	pH, TDS	Cl	Ca, K, Mg, Na	SO42-	N.A.	N.A.	(Underschultz et al., 2018)
Australia	Walloon Coal Measures, Surat Basin, Queensland	CBM	PW	1061	42 - 4550	890	60 - 10000	1951	N.A.	N.A.	pH, TDS	Cl	Ca, K, Mg, Na	SO42-	N.A.	N.A.	(Underschultz et al., 2018)
Canada	Duvernay Formation, Fox Creek, Alberta	SG	FW, PW	59500	59500	107000	107000	166500	7.28	N.A.	TDS	Br, Cl	B, Ba, Ca, Fe, K, Li, Me, Mg, Na, Sr, Zn	N.A.	N.A.	N.A.	(Blewett et al., 2017a)
Canada	Duvernay Formation, Fox Creek, Alberta	SG	FW, PW	47500	47500	68100	68100	115600	22.6	N.A.	TDS	Br, Cl, S	B, Ba, Ca, Fe, K, Li, Mg, Mn, Na, Sr	SO42-	N.A.	N.A.	(Delompré et al., 2019)
Canada	Northern British Columbia	SG, TG	FW	26852	96 - 69700	57278	208 - 177100	84130	212	N.A.	TDS	Br, Cl, I	Ba, Ca, Fe, K, Mg, Mg, Na, Sr	CO32-, HCO3-, OH-, SO42-	N.A.	N.A.	(Gandhi et al., 2018)
Canada	Montney Formation, Alberta	SG	FW, PW	21790	6376 - 63686	41215	11268 - 127249	63005	N.A.	N.A.	TDS	Cl	Ca, Na	HCO3-	N.A.	N.A.	(Osselin et al., 2018)
China	Wufeng-Longmaxi Shale, Sichuan Basin	SG	FW, PW	12945	4465 - 17670	21609	7691 - 29669	34554	275.1	N.A.	TDS	Br, Cl,	B, Ba, Ca, K, Li, Mg, Na, Sr	HCO3-, NO2-, NO3-, SO42-	N.A.	N.A.	(Gao et al., 2020)
China	Zhijin block, Qianxi-Diandong Basin	CBM	PW	1093.26	890 - 1286	164.34	31 - 501	1257.6	N.A.	N.A.	pH, SAR, TDS	Cl	Ca, K, Mg, Na	HCO3-, SO42-	N.A.	N.A.	(Guo et al., 2019)
China	Songhe block, Qianxi-Diandong Basin	CBM	PW	2552.09	2060 - 3352	4176.29	496 - 1060	6728.38	N.A.	N.A.	pH, SAR, TDS	Cl	Ca, K, Mg, Na	HCO3-, SO42-	N.A.	N.A.	(Guo et al., 2019)
China	Beier block, Tiefa Basin	CBM	PW	1841.22	1340 - 2351	500.78	1220 - 4636	2342	N.A.	N.A.	pH, SAR, TDS	Cl	Ca, K, Mg, Na	CO32-, HCO3-, SO42-	N.A.	N.A.	(Guo et al., 2019)
China	Shizhuangnan block, Qinshui Basin	CBM	PW	477.15	186 - 1728	448.45	213 - 1005	925.6	N.A.	N.A.	pH, SAR, TDS	Cl	Ca, Mg, Na	CO32-, HCO3-, SO42-	N.A.	N.A.	(Guo et al., 2019)
China	Yanchuannan block, Ordos Basin	CBM	PW	7598.86	22 - 30803	25284	92 - 2617	32882.9	N.A.	N.A.	pH, SAR, TDS	Cl	Ca, Mg, Na	CO32-, HCO3-, SO42-	N.A.	N.A.	(Guo et al., 2019)
China	Sichuan province	SG	PW	6901	6901	18464	18464	25365	220	N.A.	TDS	Cl	Ba, Ca, K, Mg, Na, Sr	N.A.	N.A.	N.A.	(Kim et al., 2018b)
China	Fuling SG play, Chongqing	SG	FW	3980	3980	6930	6930	10910	30.7	N.A.	EC, TDS, TOC, TUR	Br, Cl	Al, B, Ba, Ca, Fe, K, Mg, Mn, Na	HCO3-, SO42-	N.A.	N.A.	(Kong et al., 2018)
China	Jincheng, China	CBM	PW	436	119 - 945	63.5	11 - 149	499.5	N.A.	N.A.	EC, pH, SAR, TDS	Cl	Ca, K, Mg, Na	CO32-, HCO3-, SO42-	N.A.	N.A.	(Li & Sjursen, 2013)
China	Southwest China	SG	FW	2109	2109	4202	4202	6311	N.A.	N.A.	ALK, COD, EC, pH, TDS, TUR	Cl	B, Ca, K, Mg, Na, Si, Sr	CO32-, SO42-	N.A.	N.A.	(Li et al., 2014)
China	Liulin County, Shanxi Province	CBM	PW	1283.46	583 - 1852	1306.38	326 - 1985	2589.84	N.A.	N.A.	COD, pH, TDS	Cl, F	Ca, K, Mg, Na	CO32-, HCO3-, NO3-, SO42-	N.A.	N.A.	(Qian et al., 2012)
China	Changning shale	SG	FW, PW	10611	6516 - 13485	24007	21500 - 27800	34618	4.79	N.A.	pH, TDS, TSS, TUR	Cl	Ba, Ca, Cu, Fe, K, Mg, Mn,Na, Sr, Zn	SO42-	N.A.	N.A.	(Wang et al., 2020)
China	Changning Longmaxi Shale, Sichuan Basin	SG	FW	19830	19830	29700	29700	49530	341	N.A.	N.A.	Br, Cl,	Al, Ba, Ca, Fe, K, Mg, Na, Ra, Sr, U	HCO3-, SO42-	N.A.	N.A.	(Yang et al., 2019)
China	Southern Qinshui Basin	CBM	PW	496.4	173 - 1489	174.9	30 - 1679	671.3	0.26054	N.A.	EC, ORP, pH, SAR, TDS, Temp	Cl, F, Se	Ag, Al, As, Ba, Be, Ca, Cd, Co, Cr, Cs, Cu, Fe, Ga, K, Li, Mg, Mn, Mo, Na, Ni, Pb, Rb, Sb, Sr, Tl, U, V, Zn	HCO3-, NO3-, SO42-	N.A.	N.A.	(Zhang & Qin, 2018)
China	Sichuan Province	N.S.	PW	5533.1	5533	8732.6	8733	14265.7	5.5	N.A.	ALK, COD, EC, O&G, pH, TDS, TOC, TH, TUR	Cl, F, S	Ba, Ca, Fe, K, Mn, Na, Sr	NO3-, SO42-	NH4+	N.A.	(Zhang et al., 2016)
Germany	Lower Saxony	SG	FW	23764	3200 - 44800	59478	7010 - 115140	83242	204	N.A.	N.A.	Cl	Ba, Ca, Cr, Fe, K, Li, Mg, Mn, Na, Ni, Pb, Sr, Zn	SO42-	N.A.	Acetate & formate	(Olsson et al., 2013)
India	Burdwan district, West Bengal	CBM	PW	2332	690 - 6697	2416	113 - 10526	4748	N.A.	N.A.	EC, pH, SAR	Cl, F	B, Ca, Cr, Fe, Hg, K, Mg, Na	CO32-, HCO3-, SO42-	N.A.	N.A.	(Majee et al., 2018)
Iran	Kangan Gas Reservoir	SG	PW	4277	2 - 16900	10007	4 - 36813	14284	N.A.	N.A.	TDS	Br, Cl, I	Ca, K, Li, Mg, Na, Rb, Sr	HCO3-, SO42-	N.A.	N.A.	(Bagheri et al., 2014)
Japan	Chiba Prefecture	N.S.	N.S.	10433.3	9900 - 11000	19300	16900 - 20900	29733.3	N.A.	N.A.	DO, pH	Cl, I	Ca, Fe, K, Mg, Mn, Na	HCO3-, NO2-, NO3-, SO42-	NH4+	N.A.	(Sugai et al., 2013)
Saudi Arabia	Silurian Qusaiba Hot Shale, northern Saudi Arabia	SG	PW	13430	349 - 19520	22678	5320 - 29610	36108	79.6	N.A.	pH, TDS	Br, Cl	B, Ba, Fe, K, Li, Mg, Na, Sr	CO32-, HCO3-, SO42-	N.A.	N.A.	(Birkle, 2016)
USA	Utica - Point Pleasant Shale, Noble County, Ohio	SG	PW	50159.1	50159	158597	158596	208756	N.A.	N.A.	N.A.	Cl	Ca, K, Mg, Na, Sr	N.A.	N.A.	N.A.	(Able et al., 2018)
USA	Marcellus Shale	SG	FW	4270	4270	150000	150000	154270	2290	N.A.	TDS	Cl	Ba, Ca, Fe, K, Mg, Na, Sr	N.A.	N.A.	N.A.	(Balaba & Smart, 2012)
USA	Marcellus Shale, Pennsylvania	SG	PW	24123	69 - 117000	57447	64 - 196000	81570	2224	N.A.	ALK, COD, O&G, pH, TDS, TOC, TSS	Br, Cl	Ba, Ca, Fe, Mg, Na, Sr	SO42-	N.A.	N.A.	(Barbot et al., 2013)
USA	Utica & Marcellus Shale	SG	FW	28840	8200 - 46500	83720	17000 - 146000	112560	N.A.	N.A.	N.A.	Br, Cl	Ca, Mg, Na, Sr	N.A.	N.A.	N.A.	(Cardona et al., 2016)
USA	Marcellus Shale, Pennsylvania	SG	PW	28461	2792 - 49900	70293.5	10300 - 159000	98754.5	2171	N.A.	TDS	Cl	Ba, Ca, Fe, Mg, Na, Sr	N.A.	N.A.	N.A.	(Chapman et al., 2012)
USA	Marcellus Shale, Carmichaels, Pennsylvania	SG	FW, PW	15565	96 - 30500	61662	23895 - 95100	77227	1402	N.A.	DOC, EC, pH	Br, Cl, S	Ba, Ca, Fe, K, Mg, Na, P	N.A.	N.A.	N.A.	(Cluff et al., 2014)
USA	Niobara Shale, Denver-Julesburg Basin, Colorado	SG	PW	8209	8209	14694	14694	22903	8	N.A.	ALK, DOC, pH, TDS, TOC, TH, TSS	Br, Cl, F, P	Ba, Ca, Fe, K, Li, Mg, Mn, Na, Ni, Si, Sr, Zn	NO3-, SO42-	N.A.	N.A.	(Coday et al., 2015)
USA	Greater Green River/Atlantic Rim	CBM	PW	824	240 - 2400	336	4.5 - 2190	1160	1.31	N.A.	ALK, DO, DOC, EC, O&G, pH, SAR, TDS, Temp, TOC, TSS, TUR	As, Cl, F, Se	Ag, Al, B, Ba, Be, Br, Ca, Cd, Co, Cr, Cu, Fe, K, Li, Mg, Mn, Mo, Na, Ni, Pb, Sb, Sn, Sr, Ti, U, V, Zn	CN-, HCO3-, PO43-, SO42-	N.A.	BTEX	(Dahm et al., 2011)
USA	Powder River Basin	CBM	PW	356	12 - 1170	21	BDL - 282	377	0.61	N.A.	ALK, DO, DOC, EC, pH, SAR, TDS, Temp, TOC, TSS, TUR	As, Cl, F, Se	Ag, Al, B, Ba, Be, Br, Ca, Cd, Co, Cr, Cu, Fe, K, Li, Mg, Mn, Mo, Na, Ni, Pb, Sb, Sn, Sr, Ti, U, V, Zn	CO32-, HCO3-, PO43-, SO42-	N.A.	N.A.	(Dahm et al., 2011)
USA	Raton Basin	CBM	PW	989	95 - 5260	787	4.8 - 8310	1776	1.67	N.A.	ALK, DO, DOC, EC, O&G, pH, SAR, TDS, Temp, TOC, TSS, TUR	As, Cl, F, Se	Ag, Al, B, Ba, Be, Br, Ca, Cd, Co, Cr, Cu, Fe, K, Li, Mg, Mn, Mo, Na, Ni, Pb, Sb, Sn, Sr, Ti, U, V, Zn	CN-, CO32-, HCO3-, PO43-, SO42-	N.A.	BTEX	(Dahm et al., 2011)
USA	San Juan Basin	CBM	PW	1610	36 - 7834	624	BDL - 20100	2234	10.8	N.A.	ALK, DO, DOC, EC, pH, SAR, TDS, Temp, TOC, TSS, TUR	Cl, F, Se	Ag, Al, As, B, Ba, Be, Br, Ca, Cd, Co, Cr, Cu, Fe, K, Li, Mg, Mn, Mo, Na, Ni, Pb, Sb, Sn, Sr, Ti, U, V, Zn	CO32-, HCO3-, PO43-, SO42-	N.A.	BTEX	(Dahm et al., 2011)
USA	Tuscaloosa Marine Shale, Mississippi/Louisiana	SG	PW	40466	29013 - 48317	103138	70914 - 155764	143604	67.1	N.A.	TDS	As, Br, Cl, P, Se	B, Ba, Ca, Cd, Co, Cr, Cu, Fe, K, Mg, Mn, Mo,Na, Ni, Pb, Sr, Tl, V, Zn	HCO3-, SO42-	N.A.	N.A.	(Hoffmann & Borrok, 2020)
USA	New York, Pennsylvania and West Virginia	N.S. (both CBM and SG likely)	PW	2634.7	7.4 - 13704	27206	133 - 108969	29840.7	2.31	N.A.	ALK, COD, EC, O&G, pH, TDS, TH, TSS	Br, Cl, I, P, S, Se	Ag, Al, B, Ba, Be, Br, C, Ca, Cd, Ce, Co, Cr, Cs, Cu, Dy, Er, Eu, Fe, Ga, Gd, Ge, Hg, Ho, In, K, La, Li, Mg, Mn, Mo, Na, Nb, Nd, Ni, Pb, Pd, Pr, Rb, Ru, Sb, Sc, Si, Sm, Sn, Sr, Tb, Te, Ti, Tm, V, Zn, Zr	SO42-	N.A.	N.A.	(Johnson et al., 2008)
USA	Powder River Basin, Wyoming/Montana	CBM	PW	344	344	12.8	13	356.8	N.A.	N.A.	ALK, EC, pH, SAR, TDS	Cl, F	Ca, Fe, K, Mg, Na	CO32-, HCO3-, SO42-	N.A.	N.A.	(Johnston et al., 2008)
USA	Eagle Ford Shale, Texas	SG	PW	10000	10000	16000	16000	26000	N.A.	N.A.	ALK, pH, TDS, TOC, TUR	Br, Cl	Ca, K, Mg,Na	SO42-	N.A.	4 benzene derivatives, o-Xylene, MIBK, TBA, MEK & methylene chloride	(Kim et al., 2018a)
USA	Denver-Julesburg Basin, Colorado	SG	FW	6943.9	6944	13600	13600	20543.9	8.542	0.15	ALK, BOD, COD, DOC, O&G, pH, TDS, TSS	Br, Cl, S	Al, As, B, Ba, Ca, Cr, Cs, Cu, Fe, K, Li, Mg, Mn, Na, Ni, Rb, Si, Sr, Ti, V, Zn	CN-, NO3-, SO42-	N.A.	3 VOCs, 11 SVOCs	(Lester et al., 2015)
USA	Farmington, New Mexico	CBM	PW	6765.7	6765	10542.9	10542	17308.6	10.9	N.A.	TDS, TOC, TSS	Cl	Ba, Ca, Cu, Fe, K, Li, Mg, Na, Ni, Sr	SO42-	NH4+	N.A.	(Li et al., 2010)
USA	Marcellus Shale, Pennsylvania	SG	PW	50173	26427 - 81442	139299	63588 - 188728	189472	5000	N.A.	pH, TDS, TOC	Cl	Ba, Ca, Fe, K, Mg, Na, Sr	N.A.	NH4+	N.A.	(Lokare et al., 2017)
USA	Denver-Julesburg Basin, Colorado	SG	PW	6455	6455	13130	13130	19585	12.9	N.A.	DOC, pH, TDS	As, Cl, F, P, S, Se	Al, B, Ba, Be, Ca, Cd, Co, Cr, Cu, Fe, K, Li, Mg, Mn, Mo, Na, Ni, Pb, Sb, Si, Sn, Sr, Ti, Tl, V, Zn	NO2-, NO3-, PO43-, SO42-	N.A.	N.A.	(Maltos et al., 2018)
USA	Southwestern Pennsylvania	SG	PW	35977	13899 - 44770	59282	18626 - 91800	95259	1959	N.A.	N.A.	Br, Cl	Ba, Ca, Fe, K, Mg, Na, S, Sr	NO3-, SO42-	N.A.	N.A.	(Murali Mohan et al., 2013)
USA	Wolfcamp Shale, Delaware Basin, New Mexico	SG	PW	62780	62780	133750	133750	196530	6.3	N.A.	DOC, pH, TDS, TSS, TUR	Br, Cl, I	Al, B, Ba, Ca, Fe, K, Li, Mg, Mn, Na, Sr	HCO3-, SO42-	NH4+	acetic, propionic, butyric acids & glyceraldehyde	(Nadella et al., 2020)
USA	Black Warrior Basin, Alabama	CBM	PW	5103	236 - 16700	11198	0 - 42800	16301	52.23	N.A.	DOC, pH, TDS, TOC, TSS, TUR	As, Br, Cl, F, P, Se	Al, B, Ba, Be, Ca, Cd, Co, Fe, Hg, K, Li, Mg, Mn, Mo, Na, Ni, Pb, Sb, Sn, Sr, Ti, V, Zn	CO32-, HCO3-, NO2-, NO3-, PO43-, SO42-	NH4+	5 PAHs, 3 heterocyclic compounds, 2 phenols, 9 non-aromatic compounds and 1 other aromatics	(Pashin et al., 2014)
USA	San Juan Basin, Farmington, New Mexico	CBM	PW	4500	4500	2200	2200	6700	N.A.	N.A.	pH, TDS	Cl	Ca, Mg, Na	HCO3-, SO42-	N.A.	N.A.	(Pless et al., 2006)
USA	Ferron member, Mancos Shale, Utah	CBM	PW	5340	2540 - 15300	4910	1190 - 24800	10250	35	N.A.	pH, TDS, Temp	Br, Cl	B, Ba, Ca, Fe, K, Li, Mg, Na, Si, Sr	HCO3-	N.A.	N.A.	(Rice, 2003)
USA	Marcellus Shale, South West Pennsylvania	SG	FW, PW	25168	8170 - 63100	57276	16800 - 184000	82444	1257	N.A.	ALK, TDS	Br, Cl, I,	B, Ba, Br, Ca, Co, Cs, Cu, Fe, K, Li, Mg, Mn, Na, Ni, Pb, Rb, Sr, Zn	HCO3-, SO42-	N.A.	N.A.	(Rowen et al., 2015)
USA	Marcellus Shale	SG	FW	17900	17900	37688	37688	55588	866	N.A.	ALK	Br, Cl	Ba, Ca, Fe, K, Mg, Na, Sr	NO3-, PO43-, SO42-	NH4+	N.A.	(Roychaudhuri et al., 2019)
USA	Marcellus Shale, Pennsylvania	SG	PW	38720	38720	86380	86380	125100	N.A.	N.A.	DOC, pH, TDS, TOC, TSS, TUR	Cl	Al, B, Ca, K, Mg, Na	NO3-, SO42-	N.A.	N.A.	(Sardari et al., 2018)
USA	Fayetteville Shale	SG	PW	3790	3790	6550	6550	10340	N.A.	N.A.	TDS, TOC, TSS, TUR	Cl	Al, Ca, Fe, K, Mg, Na	SO42-	N.A.	N.A.	(Sardari et al., 2019)
USA	Marcellus Shale	SG	PW	16360	16360	32870	32870	49230	N.A.	N.A.	TDS, TOC, TSS, TUR	Cl	Al, Ca, Fe, K, Mg, Na	SO42-	N.A.	N.A.	(Sardari et al., 2019)
USA	Marcellus Shale, Pennsylvania	SG	PW	22245	4250 - 40820	85975	27000 - 134700	108220	267.8	N.A.	ALK, EC, pH, TDS	Br, Cl	Ba, Ca, Mg, Na, Sr	SO42-	N.A.	N.A.	(Taylor et al., 2018)
USA	Eastern Montana	N.S.	PW	2250	2250	3306	3306	5556	2	N.A.	ALK, DOC, EC, O&G, pH, TDS, TH	Br, Cl, I	Al, B, Ba, Ca, K, Mg, Mn, Na, Si, Sr	N.A.	N.A.	N.A.	(Xu et al., 2008)
USA	N.S.	CBM	PW	545	545	6	6	551	0.4	N.A.	ALK, EC, SAR, TDS, TH	Cl	Ba, Ca, Mg, Na, Zn	CO32-, HCO3-, NO3-, SO42-	N.A.	N.A.	(Zheljazkov et al., 2019)

## Sheet: Table S1.1
Table S1.1: Commonly measured water quality parameters from untreated onshore unconventional gas waters. Values stated are mean values for each variable (unless only one value is provided), if no mean was provided for a study, a mean was calculated based on the relevant data. Units on occasion required a conversion to standardize the units.
Country	Location (State/region/province/basin)	Gas reservoir (CBM, SG, TG)	Classed wastewater(s) studied (FW, PW)	Reference	ALK (mg/L as CaCO3)	BOD (mg/L)	COD (mg/L)	DO (mg/L)	DOC (mg/L)	EC (μS cm-1)	O&G (mg/L)	ORP (mV)	pH	SAR (meq/L)	TDS (mg/L)	Temp (°C)	TOC (mg/L)	TH CaCO3 (mg/L)	TSS (mg/L)	TUR (NTU)
Australia	Queensland	CBM	PW	(Ashraf et al., 2019)	-	-	-	-	-	5862	-	-	8.3	-	5334	-	-	-	300	150
Australia	Undulla Nose, Surat Basin, Queensland	CBM	PW	(Baublys et al., 2015)	-	-	-	-	-	5050	-	-	8.38	-	-	35.3	-	-	-	-
Australia	Kogan Nose, Surat Basin, Queensland	CBM	PW	(Baublys et al., 2015)	-	-	-	-	-	8690	-	-	8.27	-	-	32.5	-	-	-	-
Australia	Roma, Surat Basin, Queensland	CBM	PW	(Baublys et al., 2015)	-	-	-	-	-	4120	-	-	8.08	-	-	36.9	-	-	-	-
Australia	Gloucester, New South Wales	CBM	PW	(Duong et al., 2015)	-	-	-	-	-	6550	-	-	8.2	103	3570	-	-	-	-	6.1
Australia	Surat Basin	CBM	PW	(Lin et al., 2017a)	-	-	-	-	6.2	3460	-	-	8.94	-	-	-	-	-	14.2	8.62
Australia	Surat Basin	CBM	PW	(Lin et al., 2017b)	-	-	-	-	6.4	3260	-	-	9.03	-	-	-	-	-	7.5	8.4
Australia	N.S.	CBM	PW	(Mallants et al., 2017)	1706	-	-	-	-	-	-	-	-	77	-	-	-	-	-	-
Australia	Surat Basin, Queensland	CBM	PW	(Millar at al., 2014)	-	-	-	-	6.4	3260	-	-	9.03	-	-	-	-	-	7.5	8.4
Australia	Surat Basin, Queensland	CBM	PW	(Millar at al., 2016a)	-	-	-	-	-	-	-	-	-	-	-	-	-	-	-	-
Australia	Surat Basin, Queensland	CBM	PW	(Millar et al., 2016b)	1392.5	-	-	-	15.55	-	-	-	-	-	-	-	-	-	-	-
Australia	New South Wales	CBM	PW	(Nghiem et al., 2015)	-	-	-	-	-	4490	-	-	8.4	89.6	-	-	1.7	-	-	32
Australia	Surat Basin, Queensland	CBM	PW	(Rebello et al., 2017)	-	-	-	-	-	7864	-	-	8.4	117.9	4715	-	23.6	56.6667	259.667	-
Australia	Bowen Basin, Queensland	CBM	PW	(Santiago et al., 2016)	-	-	-	-	-	6020	-	-	8.34	104	-	-	-	-	-	-
Australia	Bandanna Coal Measures, Bowen Basin, Queensland	CBM	PW	(Underschultz et al., 2018)	-	-	-	-	-	-	-	-	7.96	-	8767	-	-	-	-	-
Australia	Walloon Coal Measures, Surat Basin, Queensland	CBM	PW	(Underschultz et al., 2018)	-	-	-	-	-	-	-	-	8.49	-	2827	-	-	-	-	-
Canada	Duvernay Formation, Fox Creek, Alberta	SG	FW, PW	(Blewett et al., 2017a)	-	-	-	-	-	-	-	-	-	-	182533	-	-	-	-	-
Canada	Duvernay Formation, Fox Creek, Alberta	SG	FW, PW	(Delompré et al., 2019)	-	-	-	-	-	-	-	-	-	-	150000	-	-	-	-	-
Canada	Northern British Columbia	SG, TG	FW	(Gandhi et al., 2018)	-	-	-	-	-	-	-	-	-	-	93079	-	-	-	-	-
Canada	Montney Formation, Alberta	SG	FW, PW	(Osselin et al., 2018)	-	-	-	-	-	-	-	-	-	-	68856	-	-	-	-	-
China	Wufeng-Longmaxi Shale, Sichuan Basin	SG	FW, PW	(Gao et al., 2020)	-	-	-	-	-	-	-	-	-	-	36736	-	-	-	-	-
China	Zhijin block, Qianxi-Diandong Basin	CBM	PW	(Guo et al., 2019)	-	-	-	-	-	-	-	-	8.5	118.6	1805.86	-	-	-	-	-
China	Songhe block, Qianxi-Diandong Basin	CBM	PW	(Guo et al., 2019)	-	-	-	-	-	-	-	-	7.64	79.42	3546.5	-	-	-	-	-
China	Beier block, Tiefa Basin	CBM	PW	(Guo et al., 2019)	-	-	-	-	-	-	-	-	8.45	134.68	6105.13	-	-	-	-	-
China	Shizhuangnan block, Qinshui Basin	CBM	PW	(Guo et al., 2019)	-	-	-	-	-	-	-	-	8.28	38.06	1567.05	-	-	-	-	-
China	Yanchuannan block, Ordos Basin	CBM	PW	(Guo et al., 2019)	-	-	-	-	-	-	-	-	5.1	73.46	37144.3	-	-	-	-	-
China	Sichuan province	SG	PW	(Kim et al., 2018b)	-	-	-	-	-	-	-	-	-	-	28596	-	-	-	-	-
China	Fuling SG play, Chongqing	SG	FW	(Kong et al., 2018)	-	-	-	-	-	23600	-	-	-	-	13580	-	78.6	-	-	37.9
China	Jincheng, China	CBM	PW	(Li & Sjursen, 2013)	-	-	-	-	-	1600	-	-	8.6	80.2	1078	-	-	-	-	-
China	Southwest China	SG	FW	(Li et al., 2014)	283	-	358	-	-	11290	-	-	7.4	-	6906	-	-	-	-	135
China	Liulin County, Shanxi Province	CBM	PW	(Qian et al., 2012)	-	-	2.34	-	-	-	-	-	7.84	-	3626.6	-	-	-	-	-
China	Changning shale	SG	FW, PW	(Wang et al., 2020)	-	-	-	-	-	-	-	-	7.16	-	36558	-	-	-	139.2	178.7
China	Changning Longmaxi Shale, Sichuan Basin	SG	FW	(Yang et al., 2019)	-	-	-	-	-	-	-	-	-	-	56233	-	-	-	-	-
China	Southern Qinshui Basin	CBM	PW	(Zhang & Qin, 2018)	-	-	-	-	-	1965	-	-160.5	8.4	41.98	1853.2	17.5	-	-	-	-
China	Sichuan Province	N.S.	PW	(Zhang et al., 2016)	632.5	-	1083	-	-	26000	5.6	-	7.07	-	15700	-	307.5	1412.9	-	11.6
Germany	Lower Saxony	SG	FW	(Olsson et al., 2013)	-	-	-	-	-	-	-	-	-	-	-	-	-	-	-	-
India	Burdwan district, West Bengal	CBM	PW	(Majee et al., 2018)	-	-	-	-	-	10000	-	-	7.83	92.5	-	-	-	-	-	-
Iran	Kangan Gas Reservoir	SG	PW	(Bagheri et al., 2014)	-	-	-	-	-	-	-	-	-	-	20025	-	-	-	-	-
Japan	Chiba Prefecture	N.S.	N.S.	(Sugai et al., 2013)	-	-	-	0.28	-	-	-	-	7.8	-	-	-	-	-	-	-
Saudi Arabia	Silurian Qusaiba Hot Shale, northern Saudi Arabia	SG	PW	(Birkle, 2016)	-	-	-	-	-	-	-	-	6.73	-	40334	-	-	-	-	-
USA	Utica - Point Pleasant Shale, Noble County, Ohio	SG	PW	(Able et al., 2018)	-	-	-	-	-	-	-	-	-	-	-	-	-	-	-	-
USA	Marcellus Shale	SG	FW	(Balaba & Smart, 2012)	-	-	-	-	-	-	-	-	-	-	187000	-	-	-	-	-
USA	Marcellus Shale, Pennsylvania	SG	PW	(Barbot et al., 2013)	165	-	15358	-	-	-	74	-	6.56	-	106390	-	160	-	352	-
USA	Utica & Marcellus Shale	SG	FW	(Cardona et al., 2016)	-	-	-	-	-	-	-	-	-	-	-	-	-	-	-	-
USA	Marcellus Shale, Pennsylvania	SG	PW	(Chapman et al., 2012)	-	-	-	-	-	-	-	-	-	-	115000	-	-	-	-	-
USA	Marcellus Shale, Carmichaels, Pennsylvania	SG	FW, PW	(Cluff et al., 2014)	-	-	-	-	127.9	125731	-	-	6.23	-	-	-	-	-	-	-
USA	Niobara Shale, Denver-Julesburg Basin, Colorado	SG	PW	(Coday et al., 2015)	570	-	-	-	70	-	-	-	6.9	-	24646	-	95	555	314	-
USA	Greater Green River/Atlantic Rim	CBM	PW	(Dahm et al., 2011)	1488	-	-	0.29	1.16	3552	5.32	-	7.93	51.6	2148	24.4	1.18	-	6.3	11.9
USA	Powder River Basin	CBM	PW	(Dahm et al., 2011)	1384	-	-	1.07	3.18	1598	-	-	7.71	16.2	997	22.6	3.52	-	11	8.2
USA	Raton Basin	CBM	PW	(Dahm et al., 2011)	1107	-	-	0.39	1.26	3199	9.1	-	8.19	72.2	2512	45.3	1.74	-	32.3	4.5
USA	San Juan Basin	CBM	PW	(Dahm et al., 2011)	3181	-	-	0.51	3.21	5308	-	-	7.82	68.3	4693	28.6	2.91	-	47.2	61.6
USA	Tuscaloosa Marine Shale, Mississippi/Louisiana	SG	PW	(Hoffmann & Borrok, 2020)	-	-	-	-	-	-	-	-	-	-	159298	-	-	-	-	-
USA	New York, Pennsylvania and West Virginia	N.S. (both CBM and SG likely)	PW	(Johnson et al., 2008)	199.1	-	19.02	-	-	116150	136.1	-	6.21	-	81322	-	-	350	469.6	-
USA	Powder River Basin, Wyoming/Montana	CBM	PW	(Johnston et al., 2008)	802	-	-	-	-	1380	-	-	8.3	24.3	910	-	-	-	-	-
USA	Eagle Ford Shale, Texas	SG	PW	(Kim et al., 2018a)	200	-	-	-	-	-	-	-	7.3	-	30000	-	12	-	-	13
USA	Denver-Julesburg Basin, Colorado	SG	FW	(Lester et al., 2015)	150	1100	1218	-	590	-	59	-	6.8	-	22500	-	-	-	360	-
USA	Farmington, New Mexico	CBM	PW	(Li et al., 2010)	-	-	-	-	-	-	-	-	-	-	19793.8	-	470.2	-	99.6	-
USA	Marcellus Shale, Pennsylvania	SG	PW	(Lokare et al., 2017)	-	-	-	-	-	-	-	-	5.1	-	213799	-	10	-	-	-
USA	Denver-Julesburg Basin, Colorado	SG	PW	(Maltos et al., 2018)	-	-	-	-	240.6	-	-	-	6.62	-	20560	-	-	-	-	-
USA	Southwestern Pennsylvania	SG	PW	(Murali Mohan et al., 2013)	-	-	-	-	-	-	-	-	-	-	-	-	-	-	-	-
USA	Wolfcamp Shale, Delaware Basin, New Mexico	SG	PW	(Nadella et al., 2020)	-	-	-	-	391	-	-	-	6.05	-	197230	-	-	-	117	69.4
USA	Black Warrior Basin, Alabama	CBM	PW	(Pashin et al., 2014)	-	-	-	-	3	-	-	-	7.5	-	16846	-	7	-	77	94
USA	San Juan Basin, Farmington, New Mexico	CBM	PW	(Pless et al., 2006)	-	-	-	-	-	-	-	-	8.4	-	11000	-	-	-	-	-
USA	Ferron member, Mancos Shale, Utah	CBM	PW	(Rice, 2003)	-	-	-	-	-	-	-	-	7.7	-	13620	22	-	-	-	-
USA	Marcellus Shale, South West Pennsylvania	SG	FW, PW	(Rowan et al., 2015)	195	-	-	-	-	-	-	-	-	-	93612	-	-	-	-	-
USA	Marcellus Shale	SG	FW	(Roychaudhuri et al., 2019)	223	-	-	-	-	-	-	-	-	-	-	-	-	-	-	-
USA	Marcellus Shale, Pennsylvania	SG	PW	(Sardari et al., 2018)	-	-	-	-	41.8	-	-	-	6.4	-	135000	-	97.9	-	494	234
USA	Fayetteville Shale	SG	PW	(Sardari et al., 2019)	-	-	-	-	-	-	-	-	-	-	11340	-	87.3	-	317	132
USA	Marcellus Shale	SG	PW	(Sardari et al., 2019)	-	-	-	-	-	-	-	-	-	-	57520	-	139.1	-	235	86.4
USA	Marcellus Shale, Pennsylvania	SG	PW	(Taylor et al., 2018)	183	-	-	-	-	141935	-	-	5.58	-	136372	-	-	-	-	-
USA	Eastern Montana	N.S.	PW	(Xu et al., 2008)	235	-	-	-	1.75	10551	0.7	-	8.45	-	5520	-	-	124	-	-
USA	N.S.	CBM	PW	(Zheljazkov et al., 2019)	1157	-	-	-	-	2000	-	-	-	32.6	1393.3	-	-	53	-	-

## Sheet: Table S1.2
Table S1.2: concentrations of elements (cations and anions) and polyatomic ions CO32-, HCO3- and SO42- in mg/L. Values represent means wherever reported or calculated from the literature. If only a single value was present in a given study that will be reported. Elements not reported throughout the compiled literature have been removed.
Country	Location (State/region/province/basin)	Gas reservoir (CBM, SG, TG)	Classed wastewater(s) studied (FW, PW)	Reference	3, Li, Lithium	4, Be, Beryllium	5, B, Boron	6, C, Carbon	9, F, Fluorine	11, Na, Sodium	12, Mg, Magnesium	13, Al, Aluminium	14, Si, Silicon	15, P, Phosphorus	16, S, Sulfur	17, Cl, Chlorine	19, K, Potassium	20, Ca, Calcium	21, Sc, Scandium	22, Ti, Titanium	23, V, Vanadium	24, Cr, Chromium	25, Mn, Manganese	26, Fe, Iron	27, Co, Cobalt	28, Ni, Nickel	29, Cu, Copper	30, Zn, Zinc	31, Ga, Gallium	32, Ge, Germanium	33, As, Arsenic	34, Se, Selenium	35, Br, Bromine	37, Rb, Rubidium	38, Sr, Strontium	40, Zr, Zirconium	41, Nb, Niobium	42, Mo, Molybdenum	46, Pd, Palladium	47, Ag, Silver	48, Cd, Cadmium	49, In, Indium	50, Sn, Tin	51, Sb, Antimony	52, Te, Tellurium	53, I, Iodine	55, Cs, Cesium	56, Ba, Barium	57, La, Lanthanum
Australia	Queensland	CBM	PW	(Ashraf et al., 2019)	-	-	0.5	-	-	1900	6.7	0.13	-	-	-	2500	9.2	28	-	-	-	-	-	-	-	-	-	-	-	-	-	-	-	-	3.85	-	-	-	-	-	-	-	-	-	-	-	-	2	-
Australia	Undulla Nose, Surat Basin, Queensland	CBM	PW	(Baublys et al., 2015)	-	-	0.59	-	4	1105	1	-	-	-	-	730	5	3	-	-	-	-	0.006	0.17	-	-	-	0.151	-	-	-	-	-	-	1.22	-	-	-	-	-	-	-	-	-	-	-	-	-	-
Australia	Kogan Nose, Surat Basin, Queensland	CBM	PW	(Baublys et al., 2015)	-	-	0.35	-	1.9	1908	5	-	-	-	-	2250	8	12	-	-	-	-	0.009	-	-	-	-	-	-	-	-	-	-	-	3.59	-	-	-	-	-	-	-	-	-	-	-	-	-	-
Australia	Roma, Surat Basin, Queensland	CBM	PW	(Baublys et al., 2015)	-	-	0.57	-	3	904	3	-	-	-	-	891	15	6	-	-	-	-	0.03	0.37	-	-	-	0.06	-	-	-	-	-	-	1.87	-	-	-	-	-	-	-	-	-	-	-	-	-	-
Australia	Gloucester, New South Wales	CBM	PW	(Duong et al., 2015)	-	-	-	-	-	1710	5	-	-	-	-	1400	8	10	-	-	-	-	-	-	-	-	-	-	-	-	-	-	-	-	-	-	-	-	-	-	-	-	-	-	-	-	-	-	-
Australia	Surat Basin	CBM	PW	(Lin et al., 2017a)	-	-	0.92	-	5.69	779	0.82	0.045	10.5	-	-	603	23.9	2.92	-	-	-	-	-	0.47	-	-	-	-	-	-	-	-	2.42	-	1.06	-	-	-	-	-	-	-	-	-	-	-	-	0.17	-
Australia	Surat Basin	CBM	PW	(Lin et al., 2017b)	-	-	0.935	-	5.69	679	0.83	-	10.52	-	-	500	34	2.93	-	-	-	-	-	-	-	-	-	-	-	-	-	-	-	-	0.46	-	-	-	-	-	-	-	-	-	-	-	-	0.16	-
Australia	N.S.	CBM	PW	(Mallants et al., 2017)	-	-	-	-	-	1406	8.9	-	-	-	-	593	5.6	10.4	-	-	-	-	-	-	-	-	-	-	-	-	-	-	-	-	-	-	-	-	-	-	-	-	-	-	-	-	-	-	-
Australia	Surat Basin, Queensland	CBM	PW	(Millar at al., 2014)	-	-	0.935	-	5.69	679	0.83	-	10.52	-	-	500	34	2.93	-	-	-	-	-	-	-	-	-	-	-	-	-	-	2.42	-	0.46	-	-	-	-	-	-	-	-	-	-	-	-	0.16	-
Australia	Surat Basin, Queensland	CBM	PW	(Millar at al., 2016a)	-	-	-	-	-	601	-	-	-	-	-	539	29	2	-	-	-	-	-	-	-	-	-	-	-	-	-	-	-	-	-	-	-	-	-	-	-	-	-	-	-	-	-	-	-
Australia	Surat Basin, Queensland	CBM	PW	(Millar et al., 2016b)	-	-	1.7425	-	6.595	1189.5	0.915	0.043	-	-	28.17	912	20.55	3.665	-	-	-	-	0.07	0.285	-	-	-	-	-	-	-	-	2.42	-	0.46	-	-	-	-	-	-	-	-	-	-	-	-	0.16	-
Australia	New South Wales	CBM	PW	(Nghiem et al., 2015)	-	-	-	-	-	1351.2	4.8	-	-	-	-	62.2	29	26.5	-	-	-	-	-	43.6	-	-	-	-	-	-	-	-	6.8	-	-	-	-	-	-	-	-	-	-	-	-	-	-	-	-
Australia	Surat Basin, Queensland	CBM	PW	(Rebello et al., 2017)	-	-	0.4	-	1.9	1679	5.23333	1.88333	-	-	-	2037.33	7.86667	14.0667	-	-	-	-	0.1	5.4	-	-	-	-	-	-	-	-	-	-	3.3	-	-	-	-	-	-	-	-	-	-	-	-	1.8	-
Australia	Bowen Basin, Queensland	CBM	PW	(Santiago et al., 2016)	-	-	-	-	-	1156.4	5.6	-	-	-	-	1993	-	28.3	-	-	-	-	-	-	-	-	-	-	-	-	-	-	-	-	-	-	-	-	-	-	-	-	-	-	-	-	-	-	-
Australia	Bandanna Coal Measures, Bowen Basin, Queensland	CBM	PW	(Underschultz et al., 2018)	-	-	-	-	-	3219	5.5	-	-	-	-	4095	81	22	-	-	-	-	-	-	-	-	-	-	-	-	-	-	-	-	-	-	-	-	-	-	-	-	-	-	-	-	-	-	-
Australia	Walloon Coal Measures, Surat Basin, Queensland	CBM	PW	(Underschultz et al., 2018)	-	-	-	-	-	1061	6.8	-	-	-	-	890	6.2	13.7	-	-	-	-	-	-	-	-	-	-	-	-	-	-	-	-	-	-	-	-	-	-	-	-	-	-	-	-	-	-	-
Canada	Duvernay Formation, Fox Creek, Alberta	SG	FW, PW	(Blewett et al., 2017a)	51.3	-	96	-	-	59500	706	-	-	-	-	107000	2160	6500	-	-	-	-	7.32	1.19	-	-	-	1.24	-	-	-	-	297	-	931	-	-	-	-	-	-	-	-	-	-	-	-	7.28	-
Canada	Duvernay Formation, Fox Creek, Alberta	SG	FW, PW	(Delompré et al., 2019)	35.3	-	74.8	-	-	47500	657	-	-	-	100	68100	1600	6940	-	-	-	-	5.71	167	-	-	-	-	-	-	-	-	259	-	723	-	-	-	-	-	-	-	-	-	-	-	-	22.6	-
Canada	Northern British Columbia	SG, TG	FW	(Gandhi et al., 2018)	-	-	-	-	-	26852	797	-	-	-	-	57278	2148	5282	-	-	-	-	3	33	-	-	-	-	-	-	-	-	259	-	618	-	-	-	-	-	-	-	-	-	-	12	-	212	-
Canada	Montney Formation, Alberta	SG	FW, PW	(Osselin et al., 2018)	-	-	-	-	-	21790	-	-	-	-	-	41215	-	2893	-	-	-	-	-	-	-	-	-	-	-	-	-	-	-	-	-	-	-	-	-	-	-	-	-	-	-	-	-	-	-
China	Wufeng-Longmaxi Shale, Sichuan Basin	SG	FW, PW	(Gao et al., 2020)	35.5	-	42.4	-	-	12945	80.5	-	-	-	-	21609	313.6	690.1	-	-	-	-	-	-	-	-	-	-	-	-	-	-	136.8	-	163.7	-	-	-	-	-	-	-	-	-	-	-	-	275.1	-
China	Zhijin block, Qianxi-Diandong Basin	CBM	PW	(Guo et al., 2019)	-	-	-	-	-	1093.26	0.63	-	-	-	-	164.34	3.62	2.76	-	-	-	-	-	-	-	-	-	-	-	-	-	-	-	-	-	-	-	-	-	-	-	-	-	-	-	-	-	-	-
China	Songhe block, Qianxi-Diandong Basin	CBM	PW	(Guo et al., 2019)	-	-	-	-	-	2552.09	13.5	-	-	-	-	4176.29	116.51	60.88	-	-	-	-	-	-	-	-	-	-	-	-	-	-	-	-	-	-	-	-	-	-	-	-	-	-	-	-	-	-	-
China	Beier block, Tiefa Basin	CBM	PW	(Guo et al., 2019)	-	-	-	-	-	1841.22	4.19	-	-	-	-	500.78	29.08	10.68	-	-	-	-	-	-	-	-	-	-	-	-	-	-	-	-	-	-	-	-	-	-	-	-	-	-	-	-	-	-	-
China	Shizhuangnan block, Qinshui Basin	CBM	PW	(Guo et al., 2019)	-	-	-	-	-	477.15	19.99	-	-	-	-	448.45	-	13.45	-	-	-	-	-	-	-	-	-	-	-	-	-	-	-	-	-	-	-	-	-	-	-	-	-	-	-	-	-	-	-
China	Yanchuannan block, Ordos Basin	CBM	PW	(Guo et al., 2019)	-	-	-	-	-	7598.86	685.21	-	-	-	-	25284	-	2446.34	-	-	-	-	-	-	-	-	-	-	-	-	-	-	-	-	-	-	-	-	-	-	-	-	-	-	-	-	-	-	-
China	Sichuan province	SG	PW	(Kim et al., 2018b)	-	-	-	-	-	6901	52	-	-	-	-	18464	246	431	-	-	-	-	-	-	-	-	-	-	-	-	-	-	-	-	91	-	-	-	-	-	-	-	-	-	-	-	-	220	-
China	Fuling SG play, Chongqing	SG	FW	(Kong et al., 2018)	-	-	10.6	-	-	3980	16	3.1	-	-	-	6930	110	164	-	-	-	-	0.479	6.78	-	-	-	-	-	-	-	-	25	-	-	-	-	-	-	-	-	-	-	-	-	-	-	30.7	-
China	Jincheng, China	CBM	PW	(Li & Sjursen, 2013)	-	-	-	-	-	436	4.6	-	-	-	-	63.5	1.9	6.3	-	-	-	-	-	-	-	-	-	-	-	-	-	-	-	-	-	-	-	-	-	-	-	-	-	-	-	-	-	-	-
China	Southwest China	SG	FW	(Li et al., 2014)	-	-	16.9	-	-	2109	18	-	19.2	-	-	4202	393	140	-	-	-	-	-	-	-	-	-	-	-	-	-	-	-	-	4.9	-	-	-	-	-	-	-	-	-	-	-	-	-	-
China	Liulin County, Shanxi Province	CBM	PW	(Qian et al., 2012)	-	-	-	-	4.88	1283.46	18.16	-	-	-	-	1306.38	8.24	16.32	-	-	-	-	-	-	-	-	-	-	-	-	-	-	-	-	-	-	-	-	-	-	-	-	-	-	-	-	-	-	-
China	Changning shale	SG	FW, PW	(Wang et al., 2020)	-	-	-	-	-	10611	68.83	-	-	-	-	24007	492.4	661.2	-	-	-	-	6.84	2.31	-	-	2.6	4.41	-	-	-	-	-	-	10.52	-	-	-	-	-	-	-	-	-	-	-	-	4.79	-
China	Changning Longmaxi Shale, Sichuan Basin	SG	FW	(Yang et al., 2019)	-	-	-	-	-	19830	274	8	-	-	-	29700	768	3870	-	-	-	-	-	62	-	-	-	-	-	-	-	-	228	-	320	-	-	-	-	-	-	-	-	-	-	-	-	341	-
China	Southern Qinshui Basin	CBM	PW	(Zhang & Qin, 2018)	209.259	0.01	-	-	6.04	496.4	7	42.29	-	-	-	174.9	6	9.9	-	-	0.763	2.376	57.05	125.151	0.13	0.578	2.955	26.644	22.007	-	1.005	9.882	-	6.547	1084.56	-	-	2.256	-	74	0.064	-	-	0.256	-	-	0.235	260.54	-
China	Sichuan Province	N.S.	PW	(Zhang et al., 2016)	-	-	-	-	13.8	5533.1	-	-	-	-	0.4	8732.6	237.9	-	-	-	-	-	-	0.3	-	-	-	-	-	-	-	-	-	-	74.7	-	-	-	-	-	-	-	-	-	-	-	-	5.5	-
Germany	Lower Saxony	SG	FW	(Olsson et al., 2013)	17	-	-	-	-	23764	1012	-	-	-	-	59478	2511	8843	-	-	-	0.3	10.9	230.5	-	1	-	77.56	-	-	-	-	-	-	665.7	-	-	-	-	-	-	-	-	-	-	-	-	204	-
India	Burdwan district, West Bengal	CBM	PW	(Majee et al., 2018)	-	-	-	-	1.48	2332	30.62	-	-	-	-	2416	15.24	81.76	-	-	-	0.08	-	3.85	-	-	-	-	-	-	-	-	-	-	-	-	-	-	-	-	-	-	-	-	-	-	-	-	-
Iran	Kangan Gas Reservoir	SG	PW	(Bagheri et al., 2014)	7.13	-	-	-	-	4277	221.2	-	-	-	-	10007	484.2	1342	-	-	-	-	-	-	-	-	-	-	-	-	-	-	80.7	1.06	60	-	-	-	-	-	-	-	-	-	-	0.42	-	-	-
Japan	Chiba Prefecture	N.S.	N.S.	(Sugai et al., 2013)	-	-	-	-	-	10433.3	343.333	-	-	-	-	19300	356.667	213.333	-	-	-	-	-	-	-	-	-	-	-	-	-	-	-	-	-	-	-	-	-	-	-	-	-	-	-	119	-	-	-
Saudi Arabia	Silurian Qusaiba Hot Shale, northern Saudi Arabia	SG	PW	(Birkle, 2016)	17.4	-	20.7	-	-	13430	185.3	-	-	-	-	22678	1614	1242	-	-	-	-	-	18.9	-	-	-	-	-	-	-	-	370	-	72.6	-	-	-	-	-	-	-	-	-	-	-	-	79.6	-
USA	Utica - Point Pleasant Shale, Noble County, Ohio	SG	PW	(Able et al., 2018)	-	-	-	-	-	50159.1	4678	-	-	-	-	158597	610.2	36504	-	-	-	-	-	-	-	-	-	-	-	-	-	-	-	-	2966.1	-	-	-	-	-	-	-	-	-	-	-	-	-	-
USA	Marcellus Shale	SG	FW	(Balaba & Smart, 2012)	-	-	-	-	-	4270	2120	-	-	-	-	150000	1180	21000	-	-	-	-	-	64	-	-	-	-	-	-	-	-	-	-	5060	-	-	-	-	-	-	-	-	-	-	-	-	2290	-
USA	Marcellus Shale, Pennsylvania	SG	PW	(Barbot et al., 2013)	-	-	-	-	-	24123	632	-	-	-	-	57447	-	7220	-	-	-	-	-	40.8	-	-	-	-	-	-	-	-	511	-	1695	-	-	-	-	-	-	-	-	-	-	-	-	2224	-
USA	Utica & Marcellus Shale	SG	FW	(Cardona et al., 2016)	-	-	-	-	-	28840	1152.6	-	-	-	-	83720	-	11964.2	-	-	-	-	-	-	-	-	-	-	-	-	-	-	857.8	-	1825.4	-	-	-	-	-	-	-	-	-	-	-	-	-	-
USA	Marcellus Shale, Pennsylvania	SG	PW	(Chapman et al., 2012)	-	-	-	-	-	28461	891	-	-	-	-	70293.5	-	8326	-	-	-	-	-	44	-	-	-	-	-	-	-	-	-	-	1605.79	-	-	-	-	-	-	-	-	-	-	-	-	2171.38	-
USA	Marcellus Shale, Carmichaels, Pennsylvania	SG	FW, PW	(Cluff et al., 2014)	-	-	-	-	-	15565	651.4	-	-	2.99	7.96	61662	273.9	6576	-	-	-	-	-	34.8	-	-	-	-	-	-	-	-	649.3	-	-	-	-	-	-	-	-	-	-	-	-	-	-	1402	-
USA	Niobara Shale, Denver-Julesburg Basin, Colorado	SG	PW	(Coday et al., 2015)	6	-	-	-	37	8209	121	-	87	5	-	14694	127	1121	-	-	-	-	2	79	-	2	-	1	-	-	-	-	88	-	60	-	-	-	-	-	-	-	-	-	-	-	-	8	-
USA	Greater Green River/Atlantic Rim	CBM	PW	(Dahm et al., 2011)	0.16	-	1.15	-	4.92	824	7.32	0.014	-	-	-	336	30.29	12.73	-	-	-	0.002	0.04	1.33	-	0.005	0.005	0.014	-	-	0.027	0.009	0.72	-	0.04	-	-	0.023	-	0.003	-	-	0.008	-	-	-	-	1.31	-
USA	Powder River Basin	CBM	PW	(Dahm et al., 2011)	0.13	-	0.17	-	1.57	356	14.66	0.018	-	-	-	21	11.95	32.09	-	-	-	0.012	0.02	1.55	-	0.141	0.078	0.063	-	-	0.001	0.006	0.09	-	0.6	-	-	0.005	-	0.003	-	-	0.006	-	-	-	-	0.61	-
USA	Raton Basin	CBM	PW	(Dahm et al., 2011)	0.32	-	0.36	-	4.27	989	3.31	0.193	-	-	-	787	6.37	14.47	-	-	0.001	0.105	0.11	7.18	0.001	0.015	0.091	0.083	-	-	0.01	0.017	0.04	-	5.87	-	-	0.002	-	0.015	0.002	-	0.008	-	-	-	-	1.67	-
USA	San Juan Basin	CBM	PW	(Dahm et al., 2011)	1.61	-	1.3	-	1.76	1610	15.45	0.069	-	-	-	624	26.99	53.29	-	0.004	-	0.002	0.19	6.2	0.001	0.02	0.058	0.047	-	-	0.001	0.018	9.77	-	5.36	-	-	0.02	-	-	0.002	-	0.017	-	-	-	-	10.8	-
USA	Tuscaloosa Marine Shale, Mississippi/Louisiana	SG	PW	(Hoffmann & Borrok, 2020)	-	-	15.86	-	-	40466	999.1	-	-	3.13	-	103138	677.6	11811	-	-	0.315	0.05	11.93	131.6	0.028	0.412	9.26	0.995	-	-	0.441	0.555	1017	-	597	-	-	0.015	-	-	0.015	-	-	-	-	-	-	67.1	-
USA	New York, Pennsylvania and West Virginia	N.S. (both CBM and SG likely)	PW	(Johnson et al., 2008)	7.46	0.000129	0.123	120.9	-	2634.7	310.1	0.0645	1.549	0.116	219.34	27206	135.9	168.3	0.000194	799.86	0.216	0.0509	4.82	142.6	0.0112	0.089	0.0167	0.176	0.000849	0.00136	-	0.0318	95.35	0.151	220.51	0.000451	0.0005	0.000615	7.4e-05	0.000289	0.00119	4.31e-05	0.000362	0.00781	0.00129	0.79	0.0566	2.313	0.000553
USA	Powder River Basin, Wyoming/Montana	CBM	PW	(Johnston et al., 2008)	-	-	-	-	0.94	344	3.9	-	-	-	-	12.8	3.1	8.9	-	-	-	-	-	560	-	-	-	-	-	-	-	-	-	-	-	-	-	-	-	-	-	-	-	-	-	-	-	-	-
USA	Eagle Ford Shale, Texas	SG	PW	(Kim et al., 2018a)	-	-	-	-	-	10000	200	-	-	-	-	16000	99	1000	-	-	-	-	-	-	-	-	-	-	-	-	-	-	260	-	-	-	-	-	-	-	-	-	-	-	-	-	-	-	-
USA	Denver-Julesburg Basin, Colorado	SG	FW	(Lester et al., 2015)	3.519	-	3.105	-	-	6943.9	106.4	0.064	19.65	-	0.31	13600	101.3	524.1	-	0.028	0.12	0.058	1.471	81.42	-	0.042	0.288	0.051	-	-	0.067	-	87.2	0.23	60.25	-	-	-	-	-	-	-	-	-	-	-	0.073	8.542	-
USA	Farmington, New Mexico	CBM	PW	(Li et al., 2010)	4.7	-	-	-	-	6765.7	32.7	-	-	-	-	10542.9	427.9	46.1	-	-	-	-	-	0.27	-	0.16	0.21	-	-	-	-	-	-	-	8.9	-	-	-	-	-	-	-	-	-	-	-	-	10.9	-
USA	Marcellus Shale, Pennsylvania	SG	PW	(Lokare et al., 2017)	-	-	-	-	-	50173	1685	-	-	-	-	139299	418	21977	-	-	-	-	-	43.7	-	-	-	-	-	-	-	-	-	-	5691	-	-	-	-	-	-	-	-	-	-	-	-	5000	-
USA	Denver-Julesburg Basin, Colorado	SG	PW	(Maltos et al., 2018)	5.9	0.026	17.8	-	-	6455	41.7	-	26.04	-	44.8	13130	92.7	355.5	-	-	-	0.022	0.71	6.8	-	0.047	0.098	0.24	-	-	-	-	178.1	-	33.1	-	-	-	-	-	-	-	-	-	-	-	-	12.9	-
USA	Southwestern Pennsylvania	SG	PW	(Murali Mohan et al., 2013)	-	-	-	-	-	35977	707	-	-	-	49.2	59282	237	6032	-	-	-	-	-	69.5	-	-	-	-	-	-	-	-	504	-	1732	-	-	-	-	-	-	-	-	-	-	-	-	1959	-
USA	Wolfcamp Shale, Delaware Basin, New Mexico	SG	PW	(Nadella et al., 2020)	34	-	156	-	-	62780	1330	0.1	-	-	-	133750	940	8290	-	-	-	-	1.25	40.5	-	-	-	-	-	-	-	-	1160	-	822	-	-	-	-	-	-	-	-	-	-	83	-	6.3	-
USA	Black Warrior Basin, Alabama	CBM	PW	(Pashin et al., 2014)	1.36	-	0.177	-	11.35	5103	75	0.042	0.325	-	-	11198	15	231	-	0.003	0.001	-	0.351	12.83	0.024	0.022	-	0.026	-	-	0.001	0.002	0.046	-	13	-	-	0.002	-	-	0.001	-	-	-	-	-	-	52.23	-
USA	San Juan Basin, Farmington, New Mexico	CBM	PW	(Pless et al., 2006)	-	-	-	-	-	4500	17	-	-	-	-	2200	-	22	-	-	-	-	-	-	-	-	-	-	-	-	-	-	-	-	-	-	-	-	-	-	-	-	-	-	-	-	-	-	-
USA	Ferron member, Mancos Shale, Utah	CBM	PW	(Rice, 2003)	1.3	-	4.2	-	-	5340	38	-	8.2	-	-	4910	37	77	-	-	-	-	-	17	-	-	-	-	-	-	-	-	12	-	16	-	-	-	-	-	-	-	-	-	-	-	-	19	-
USA	Marcellus Shale, South West Pennsylvania	SG	FW, PW	(Rowan et al., 2015)	54.5	-	24.2	-	-	25168	701.4	-	-	-	-	57276	280	6866	-	-	-	-	2.52	48.4	-	0.0585	0.2254	0.3694	-	-	-	-	547	0.585	1392	-	-	-	-	-	-	-	-	-	-	-	0.15	1257	-
USA	Marcellus Shale	SG	FW	(Roychaudhuri et al., 2019)	-	-	-	-	-	17900	474	-	-	-	-	37688	199	4840	-	-	-	-	-	26.5	-	-	-	-	-	-	-	-	-	-	855	-	-	-	-	-	-	-	-	-	-	-	-	866	-
USA	Marcellus Shale, Pennsylvania	SG	PW	(Sardari et al., 2018)	-	-	25.6	-	-	38720	35.1	-	-	-	-	86380	740	12350	-	-	-	-	-	-	-	-	-	-	-	-	-	-	-	-	-	-	-	-	-	-	-	-	-	-	-	-	-	-	-
USA	Fayetteville Shale	SG	PW	(Sardari et al., 2019)	-	-	-	-	-	3790	35.1	-	-	-	-	6550	24.8	84.6	-	-	-	-	-	-	-	-	-	-	-	-	-	-	-	-	-	-	-	-	-	-	-	-	-	-	-	-	-	-	-
USA	Marcellus Shale	SG	PW	(Sardari et al., 2019)	-	-	-	-	-	16360	29.9	-	-	-	-	32870	6.1	5260	-	-	-	-	0.9	-	-	-	-	-	-	-	-	-	-	-	-	-	-	-	-	-	-	-	-	-	-	-	-	-	-
USA	Marcellus Shale, Pennsylvania	SG	PW	(Taylor et al., 2018)	-	-	-	-	-	22245	5047	-	-	-	-	85975	-	12745	-	-	-	-	-	-	-	-	-	-	-	-	-	-	1096	-	1981	-	-	-	-	-	-	-	-	-	-	-	-	267.8	-
USA	Eastern Montana	N.S.	PW	(Xu et al., 2008)	-	-	3.8	-	-	2250	11.1	0.11	2.7	-	-	3306	6.9	29.5	-	-	-	-	-	-	-	-	-	-	-	-	-	-	51	-	2.1	-	-	-	-	-	-	-	-	-	-	50	-	2	-
USA	N.S.	CBM	PW	(Zheljazkov et al., 2019)	-	-	-	-	-	545	8	-	-	-	-	6	-	9	-	-	-	-	-	-	-	-	-	0.01	-	-	-	-	-	-	-	-	-	-	-	-	-	-	-	-	-	-	-	0.4	-
[truncated: 19 more columns]

## Sheet: Table S2
Table S2: Acute and chronic toxicity of NaCl or NaCl dominant (synthetic marine salt) salt sources to freshwater invertebrates in laboratory experiments from literature. N.A: Not applicable. * indicates a conversion from a reported mg/l value to µS cm-1. 95 % CI: 95 % confidence intervals. Sp.: species. NS: Not specified. Synthetic marine salt (usually ocean nature) = SMS.
Country/Region	Organism classfication				Common name	Life stage	Salt source	Toxicity parameter(s)	Acute toxicity values (µS cm-1)		Chronic toxicity values (µS cm-1)		Other toxicants, conditions, time points studied	Reference
	Order	Family	Genus	Species					Acute	(95% CI Range)	Chronic	(95% CI Range)
Australia	Acariformes (Superorder)	N.A.	N.A.	N.A.	Mites	Adult	SMS	72-h LC50	21500	(21100 - 21900)	N.A.	N.A.	N.A.	(Dunlop et al., 2008)
Australia	Acariformes (Superorder)	N.A.	N.A.	N.A.	Mites	Adult	SMS	72-h LC50	23200	N.A.	N.A.	N.A.	N.A.	(Horrigan et al., 2007)
Australia	Amphipoda	Chiltoniidae	Austrochiltonia	N.A.	N.A.	Adult	SMS	72-h LC50	52000	(47000 - 59000)	N.A.	N.A.	N.A.	(Kefford et al., 2003)
Australia	Amphipoda	Chiltoniidae	Austrochiltonia	subtenuis	N.A.	Adult	SMS	72-h LC50	49000	N.A.	N.A.	N.A.	N.A.	(Kefford et al., 2006)
Ponto-caspian	Amphipoda	Corophiidae	Chelicorophium	curvispinum	Caspian mud shrimp	Adult	SMS	72-h LC50	14800	(12800 - 16800)	N.A.	N.A.	N.A.	(Piscart et al., 2011)
Ponto-caspian	Amphipoda	Gammaridae	Dikerogammarus	villosus	Killer shrimp	Adult	SMS	72-h LC50	26600	(24400 - 28800)	N.A.	N.A.	N.A.	(Piscart et al., 2011)
France	Amphipoda	Gammaridae	Echinogammarus	berilloni	N.A.	Adult	SMS	72-h LC50	28300	(26500 - 30100)	N.A.	N.A.	N.A.	(Piscart et al., 2011)
France	Amphipoda	Gammaridae	Gammarus	fossarum	N.A.	Adult	SMS	72-h LC50	13500	(11600 - 15400)	N.A.	N.A.	N.A.	(Piscart et al., 2011)
USA	Amphipoda	Gammaridae	Gammarus	pseudolimnaeus	N.A.	Adult	NaCl	96-h LC50	11323*	(9651 - 13285)*	N.A.	N.A.	N.A.	(Blasius & Merritt, 2002)
France	Amphipoda	Gammaridae	Gammarus	pulex	N.A.	Adult	SMS	72-h LC50	17500	(15200 - 19800)	N.A.	N.A.	N.A.	(Piscart et al., 2011)
SE Europe	Amphipoda	Gammaridae	Gammarus	roeseli	N.A.	Adult	SMS	72-h LC50	11000	(9600 - 12400)	N.A.	N.A.	N.A.	(Piscart et al., 2011)
North America	Amphipoda	Gammaridae	Gammarus	tigerinus	Tiger scud	Adult	SMS	72-h LC50	40500	(39300 - 41700)	N.A.	N.A.	N.A.	(Piscart et al., 2011)
France	Amphipoda	Gammaridae	N.A.	N.A.	N.A.	Adult	SMS	72-h LC50	22900	N.A.	N.A.	N.A.	N.A.	(Kefford et al., 2012)
Israel	Amphipoda	Gammaridae	N.A.	N.A.	N.A.	Adult	SMS	72-h LC50	36500	N.A.	N.A.	N.A.	N.A.	(Kefford et al., 2012)
France	Architaenioglossa	Viviparidae	Viviparus	contectus	Lister's river snail	Adult	SMS	72-h LC50	6500	(4900 - 8100)	N.A.	N.A.	N.A.	(Piscart et al., 2011)
Australia	Basommatophora	Physidae	N.A.	N.A.	Bladder snails	Adult	SMS	72-h LC50	15700	N.A.	N.A.	N.A.	N.A.	(Horrigan et al., 2007)
Australia	Basommatophora	Physidae	Physella	acuta	European physa	Adult	SMS	72-h LC50	15700	(15400 - 16000)	N.A.	N.A.	N.A.	(Dunlop et al., 2008)
Australia	Basommatophora	Physidae	Physella	acuta	European physa	Adult	SMS	72-h LC50	15100	N.A.	N.A.	N.A.	N.A.	(Kefford et al., 2012)
France	Basommatophora	Physidae	Physella	acuta	European physa	Adult	SMS	72-h LC50	12300	N.A.	N.A.	N.A.	N.A.	(Kefford et al., 2012)
Israel	Basommatophora	Physidae	Physella	acuta	European physa	Adult	SMS	72-h LC50	12000	N.A.	N.A.	N.A.	N.A.	(Kefford et al., 2012)
Australia	Basommatophora	Physidae	Physella	acuta	European physa	Adult	SMS	72-h LC50	12600	N.A.	N.A.	N.A.	N.A.	(Kefford et al., 2006)
Australia	Basommatophora	Physidae	Physella	acuta	European physa	Adult	NaCl	96-h LC50	8700	(7600 - 9900)	N.A.	N.A.	72-h, Ocean Nature Sea Salt	(Kefford et al., 2004b)
Australia	Basommatophora	Physidae	Physella	acuta	European physa	Adult	SMS	72-h LC50	14000	(13000 - 15000)	N.A.	N.A.	N.A.	(Kefford et al., 2003)
Australia	Basommatophora	Physidae	Physella	acuta	European physa	Eggs	SMS	72-h LC50	6441*	(6191 - 6691)*	N.A.	N.A.	N.A.	(Zukowski & Walker, 2009)
Australia	Basommatophora	Physidae	Physella	acuta	European physa	Juvenile	SMS	72-h LC50	5500*	(5235 - 5779)*	N.A.	N.A.	N.A.	(Zukowski & Walker, 2009)
Australia	Basommatophora	Physidae	Physella	acuta	European physa	Adult	SMS	72-h LC50	7647*	N.A.	N.A.	N.A.	N.A.	(Zukowski & Walker, 2009)
Australia	Basommatophora	Planorbidae	Burnupia	stenochorias	Ram's horn snail	Adult	SMS	96-h LC50	11000	(9600 - 13000)	N.A.	N.A.	72-h, Channel (flow) conditions	(Kefford et al., 2004b)
Australia	Basommatophora	Planorbidae	Glyptophysa	gibbosa	N.A.	Eggs	SMS	72-h LC50	4662*	(4529 - 4779)*	N.A.	N.A.	N.A.	(Zukowski & Walker, 2009)
Australia	Basommatophora	Planorbidae	Glyptophysa	gibbosa	N.A.	Juvenile	SMS	72-h LC50	2809*	(1676 - 4691)*	N.A.	N.A.	N.A.	(Zukowski & Walker, 2009)
Australia	Basommatophora	Planorbidae	Glyptophysa	gibbosa	N.A.	Adult	SMS	72-h LC50	5397*	N.A.	N.A.	N.A.	N.A.	(Zukowski & Walker, 2009)
Australia	Basommatophora	Planorbidae	N.A.	N.A.	N.A.	Adult	SMS	72-h LC50	10000 - 20000	N.A.	N.A.	N.A.	N.A.	(Horrigan et al., 2007)
Australia	Cardiida	Corbiculidae	N.A.	N.A.	N.A.	Adult	SMS	72-h LC50	21680	N.A.	N.A.	N.A.	N.A.	(Horrigan et al., 2007)
Australia	Cerithimorpha	Thiaridae	N.A.	N.A.	N.A.	Adult	SMS	72-h LC50	30640	N.A.	N.A.	N.A.	N.A.	(Horrigan et al., 2007)
Australia	Cerithimorpha	Thiaridae	Plotiopsis	balonnensis	Trumpet snail	Adult	SMS	72-h LC50	30600	(27900 - 33400)	N.A.	N.A.	N.A.	(Dunlop et al., 2008)
Australia	Coleoptera	Dytiscidae	Antiporus	blakei	N.A.	Adult	SMS	72-h LC50	25000 - 47000	N.A.	N.A.	N.A.	N.A.	(Kefford et al., 2006)
Australia	Coleoptera	Dytiscidae	Antiporus	femoralis	N.A.	Adult	SMS	72-h LC50	30000 - 35000	N.A.	N.A.	N.A.	N.A.	(Kefford et al., 2006)
Australia	Coleoptera	Dytiscidae	N.A.	N.A.	Predaceous diving beetles	Adult	SMS	72-h LC50	37380	N.A.	N.A.	N.A.	N.A.	(Horrigan et al., 2007)
Australia	Coleoptera	Dytiscidae	N.A.	N.A.	Predaceous diving beetles	Adult	SMS	72-h LC50	37800	N.A.	N.A.	N.A.	N.A.	(Kefford et al., 2012)
France	Coleoptera	Dytiscidae	N.A.	N.A.	Predaceous diving beetles	Adult	SMS	72-h LC50	25200	N.A.	N.A.	N.A.	N.A.	(Kefford et al., 2012)
Israel	Coleoptera	Dytiscidae	N.A.	N.A.	Predaceous diving beetles	Adult	SMS	72-h LC50	45100	N.A.	N.A.	N.A.	N.A.	(Kefford et al., 2012)
South Africa	Coleoptera	Dytiscidae	N.A.	N.A.	Predaceous diving beetles	Adult	SMS	72-h LC50	42700	N.A.	N.A.	N.A.	N.A.	(Kefford et al., 2012)
Australia	Coleoptera	Dytiscidae	Necterosoma	N.A.	N.A.	Adult	SMS	72-h LC50	37400	(34100 - 40600)	N.A.	N.A.	N.A.	(Dunlop et al., 2008)
Australia	Coleoptera	Dytiscidae	Necterosoma	penicillatum	N.A.	Adult	SMS	72-h LC50	43900	N.A.	N.A.	N.A.	N.A.	(Kefford et al., 2006)
Australia	Coleoptera	Gyrinidae	Aulonogyrus	sharpi	N.A.	Adult	SMS	96-h LC50	14000	(11000 - 17000)	N.A.	N.A.	72-h LC5, LC10, LC25, LC50	(Kefford et al., 2005)
Australia	Coleoptera	Gyrinidae	Dineutus	grossus	Whirlgig beetles	Adult	SMS	96-h LC50	>6400	N.A.	N.A.	N.A.	72-h LC5, LC10, LC25, LC50	(Kefford et al., 2005)
Australia	Coleoptera	Hydrochidae	N.A.	N.A.	N.A.	Adult	SMS	72-h LC50	>40000	N.A.	N.A.	N.A.	N.A.	(Horrigan et al., 2007)
Australia	Coleoptera	Hydrophilidae	Berosus	N.A.	N.A.	Adult	SMS	72-h LC50	29000	(24300 - 33700)	N.A.	N.A.	N.A.	(Dunlop et al., 2008)
Australia	Coleoptera	Hydrophilidae	N.A.	N.A.	Water scavenger beetles	Adult	SMS	72-h LC50	29010	N.A.	N.A.	N.A.	N.A.	(Horrigan et al., 2007)
Australia	Coleoptera	Psephenidae	N.A.	N.A.	Water-penny beetles	Adult	SMS	72-h LC50	23400	N.A.	N.A.	N.A.	N.A.	(Horrigan et al., 2007)
Australia	Coleoptera	Psephenidae	Sclerocyphon	type F	N.A.	Adult	SMS	72-h LC50	23400	(18800 - 28000)	N.A.	N.A.	N.A.	(Dunlop et al., 2008)
Australia	Cyclopoida	Cyclopidae	Acanthocyclops	sp.	N.A.	Adult	SMS	72-h LC50	>15000	N.A.	N.A.	N.A.	24-h, 48-h LC50	(Kefford et al., 2007a)
Australia	Cyclopoida	Cyclopidae	Eucyclops	sp.	N.A.	Adult	SMS	72-h LC50	12000 - 15000	N.A.	N.A.	N.A.	24-h, 48-h LC50	(Kefford et al., 2007a)
France	Decapoda	Astacidae	Astacus	astacus	European crayfish	Adult	SMS	72-h LC50	46000	N.A.	N.A.	N.A.	N.A.	(Piscart et al., 2011)
Australia	Decapoda	Atyidae	Caridina	nilotica	N.A.	Hatchling	SMS	48-h LC50	37000	(33000 - 44000)	N.A.	N.A.	N.A.	(Kefford et al., 2004a)
South Africa	Decapoda	Atyidae	Caridina	nilotica	N.A.	Adult	SMS	72-h LC50	36000	(34000 - 37000)	N.A.	N.A.	Hatchling tolerance	(Kefford et al., 2007b)
Australia	Decapoda	Atyidae	Caridina	nilotica	Common caridina	Adult	SMS	96-h LC50	33000	(31000 - 35000)	N.A.	N.A.	72-h, Channel (flow) conditions	(Kefford et al., 2004b)
Australia	Decapoda	Atyidae	Caridina	nilotica	Common caridina	Adult	NaCl	96-h LC50	16000	(14000 - 18000)	N.A.	N.A.	72-h, Ocean Nature Sea Salt, Na2SO4	(Kefford et al., 2004b)
Australia	Decapoda	Atyidae	Caridinides	wilkinsi	N.A.	Adult	SMS	72-h LC50	34200	(32900 - 37200)	N.A.	N.A.	N.A.	(Dunlop et al., 2008)
Australia	Decapoda	Atyidae	Caridinides	wilkinsi	N.A.	Adult	SMS	72-h LC50	41300	(38600 - 44100)	N.A.	N.A.	N.A.	(Dunlop et al., 2008)
Australia	Decapoda	Atyidae	Caridinides	wilkinsi	N.A.	Adult	SMS	72-h LC50	33100	(29200 - 36900)	N.A.	N.A.	N.A.	(Dunlop et al., 2008)
Australia	Decapoda	Atyidae	N.A.	N.A.	Basket shrimp	Adult	SMS	72-h LC50	37040	N.A.	N.A.	N.A.	N.A.	(Horrigan et al., 2007)
Australia	Decapoda	Atyidae	Paratya	australiensis	Australian glass shrimp	Adult	SMS	72-h LC50	34200	(31200 - 37200)	N.A.	N.A.	N.A.	(Dunlop et al., 2008)
Australia	Decapoda	Atyidae	Paratya	australiensis	Australian glass shrimp	Adult	SMS	72-h LC50	29100	N.A.	N.A.	N.A.	N.A.	(Kefford et al., 2006)
Australia	Decapoda	Atyidae	Paratya	australiensis	Australian glass shrimp	Hatchling	SMS	48-h LC50	33000	(26000 - 44000)	N.A.	N.A.	N.A.	(Kefford et al., 2004a)
Australia	Decapoda	Atyidae	Paratya	australiensis	Australian glass shrimp	Adult	SMS	72-h LC50	38000	(34000 - 42000)	N.A.	N.A.	N.A.	(Kefford et al., 2003)
Mediterranean basin	Decapoda	Atyidae	Paratya	compressa	Nuka shrimp	Adult	SMS	72-h LC50	34700	(32800 - 36600)	N.A.	N.A.	N.A.	(Piscart et al., 2011)
North America	Decapoda	Cambaridae	Faxonius	limosus	Spinycheek crayfish	Adult	SMS	72-h LC50	46900	N.A.	N.A.	N.A.	N.A.	(Piscart et al., 2011)
Australia	Decapoda	Palaemonidae	Macrobrachium	australiense	Freshwater prawns	Adult	SMS	72-h LC50	42500	(40300 - 44700)	N.A.	N.A.	N.A.	(Dunlop et al., 2008)
Australia	Decapoda	Palaemonidae	N.A.	N.A.	N.A.	Adult	SMS	72-h LC50	42500	N.A.	N.A.	N.A.	N.A.	(Horrigan et al., 2007)
Australia	Decapoda	Parastacidae	Cherax	N.A.	N.A.	Adult	SMS	72-h LC50	33500	(26100 - 41000)	N.A.	N.A.	N.A.	(Dunlop et al., 2008)
Australia	Decapoda	Parastacidae	N.A.	N.A.	N.A.	Adult	SMS	72-h LC50	33520	N.A.	N.A.	N.A.	N.A.	(Horrigan et al., 2007)
Australia	Diplostraca	Chydoridae	N.A.	N.A.	N.A.	Adult	SMS	24-h LC50	6000 - 12000	N.A.	N.A.	N.A.	N.A.	(Kefford et al., 2007a)
USA	Diplostraca	Daphniidae	Ceriodaphnia	dubia	Water flea	<24-h	NaCl	48-h LC50	4586	N.A.	N.A.	N.A.	N.A.	(Echols et al., 2012)
Australia	Diplostraca	Daphniidae	Daphnia	carinata	Water flea	Adult	SMS	48-h LC50	12320	N.A.	N.A.	N.A.	Lakewater + NaCl combination	(Kefford, 2000)
Australia	Diplostraca	Daphniidae	Daphnia	carinata	Water flea	Adult	NaCl	48-h LC50	4500	(3800 - 4500)	N.A.	N.A.	Ocean Nature Sea Salt	(Kefford et al., 2004b)
Portugal	Diplostraca	Daphniidae	Daphnia	longispina	Water flea	Adult	NaCl	48-h LC50	1670 - 14600	N.A.	N.A.	N.A.	Seawater, multigenerational, feeding, somatic growth	(Venâncio et al., 2019)
USA	Diplostraca	Daphniidae	Daphnia	magna	Water flea	<24-h	NaCl	48-h LC50	9350	N.A.	N.A.	N.A.	N.A.	(Echols et al., 2012)
Australia	Diplostraca	Daphniidae	Daphnia	sp.	Water flea	Adult	SMS	48-h LC50	>130	N.A.	N.A.	N.A.	24-h, 72-h LC50	(Kefford et al., 2007a)
Australia	Diplostraca	Daphniidae	Simocephalus	sp.	Water flea	Adult	SMS	48-h LC50	4900	(3500 - 6700)	N.A.	N.A.	24-h LC50	(Kefford et al., 2007a)
Australia	Diptera	Chironomidae	Chironomus	cloacalis	Grey midge	Adult	SMS	96-h LC50	>12800	N.A.	N.A.	N.A.	N.A.	(Kefford et al., 2006)
USA	Diptera	Chironomidae	Chironomus	riparius	Harlequin fly	Adult	NaCl	48-h LC50	14423*	(11533 - 22879)*	N.A.	N.A.	24-h, tributyl tetradecyl phosphonium chloride (TTPC), didecyl dimethyl ammonium chloride (DDAC)	(Alali & Bentivegna, 2019)
Portugal	Diptera	Chironomidae	Chironomus	riparius	Harlequin fly	Adult	NaCl	48-h LC50	8440 - 17500	N.A.	N.A.	N.A.	Seawater, multigenerational, growth, emergence	(Venâncio et al., 2019)
Australia	Diptera	Chironomidae	N.A.	N.A.	Midges	Adult	SMS	72-h LC50	14700	(9600 - 19900)	N.A.	N.A.	N.A.	(Dunlop et al., 2008)
Australia	Diptera	Chironomidae	N.A.	N.A.	Midges	Adult	SMS	48-h LC50	10000	(6800 - 15000)	N.A.	N.A.	N.A.	(Kefford et al., 2003)
Australia	Diptera	Chironomidae	Paratanytarsus	grimmii	N.A.	Adult	SMS	72-h LC50	12800	N.A.	N.A.	N.A.	N.A.	(Kefford et al., 2006)
Australia	Diptera	Culicidae	N.A.	N.A.	Mosquitoes	Adult	SMS	72-h LC50	<25000	N.A.	N.A.	N.A.	N.A.	(Horrigan et al., 2007)
Australia	Diptera	Sciomyzidae	N.A.	N.A.	Marsh flies	Adult	SMS	72-h LC50	<10000	N.A.	N.A.	N.A.	N.A.	(Horrigan et al., 2007)
Australia	Diptera	Tabanidae	N.A.	N.A.	Horse fly	Adult	SMS	72-h LC50	30000 - 35000	N.A.	N.A.	N.A.	N.A.	(Horrigan et al., 2007)
Australia	Ephemeroptera	Baetidae	Baetid genus 1	sp. 5	Mayflies	Adult	SMS	72-h LC50	6200	(3700 - 7900)	N.A.	N.A.	N.A.	(Kefford et al., 2003)
Australia	Ephemeroptera	Baetidae	Baetis	N.A.	Mayflies	Adult	SMS	72-h LC50	6200	N.A.	N.A.	N.A.	N.A.	(Kefford et al., 2012)
France	Ephemeroptera	Baetidae	Baetis	N.A.	Mayflies	Adult	SMS	72-h LC50	10300	N.A.	N.A.	N.A.	N.A.	(Kefford et al., 2012)
Israel	Ephemeroptera	Baetidae	Baetis	N.A.	Mayflies	Adult	SMS	72-h LC50	7100	N.A.	N.A.	N.A.	N.A.	(Kefford et al., 2012)
Australia	Ephemeroptera	Baetidae	Centroptilum	sp.	Mayflies	Adult	SMS	96-h LC50 (acute)	1000	N.A.	N.A.	N.A.	72-h	(Hassell et al., 2006)
Australia	Ephemeroptera	Baetidae	Centroptilum	sp.	Mayflies	Adult	SMS	7-d LC50 (acute)	7600	(5700 - 9800)	N.A.	N.A.	Riverwater	(Hassell et al., 2006)
Australia	Ephemeroptera	Baetidae	Centroptilum	sp.	Mayflies	Adult	SMS	14-d LC50 (chronic)	N.A.	N.A.	3000	(1900 - 4900)	Riverwater	(Hassell et al., 2006)
Australia	Ephemeroptera	Baetidae	Centroptilum	sp.	Mayflies	Adult	SMS	21-d LC50 (chronic)	N.A.	N.A.	890	(0 - 1900)	Riverwater	(Hassell et al., 2006)
Australia	Ephemeroptera	Baetidae	Cheleocloeon	sp.	Mayflies	N.S	SMS	96-h LC50	8600	(6000 - 11000)	N.A.	N.A.	72-h LC5, LC10, LC25, LC50	(Kefford et al., 2005)
Australia	Ephemeroptera	Baetidae	Cloeon	N.A.	Mayflies	Adult	SMS	72-h LC50	13200	(12500 - 13900)	N.A.	N.A.	N.A.	(Dunlop et al., 2008)
Australia	Ephemeroptera	Baetidae	Cloeon	N.A.	Mayflies	Adult	SMS	72-h LC50	11700	(10400 - 12900)	N.A.	N.A.	N.A.	(Dunlop et al., 2008)
Australia	Ephemeroptera	Baetidae	Cloeon	N.A.	Mayflies	Adult	SMS	72-h LC50	8700	(4100 - 13300)	N.A.	N.A.	N.A.	(Dunlop et al., 2008)
Australia	Ephemeroptera	Baetidae	Cloeon	sp.	Mayflies	Adult	SMS	96-h LC50 (acute)	21000	N.A.	N.A.	N.A.	72-h	(Hassell et al., 2006)
Australia	Ephemeroptera	Baetidae	Cloeon	sp.	Mayflies	Adult	SMS	7-d LC50 (acute)	18300	(12400 - 69800)	N.A.	N.A.	N.A.	(Hassell et al., 2006)
Australia	Ephemeroptera	Baetidae	Cloeon	sp.	Mayflies	Adult	SMS	14-d LC50 (chronic)	N.A.	N.A.	6800	(4600 - 10500)	N.A.	(Hassell et al., 2006)
Australia	Ephemeroptera	Baetidae	Cloeon	sp.	Mayflies	Adult	SMS	21-d LC50 (chronic)	N.A.	N.A.	2100	(0 - 4000)	N.A.	(Hassell et al., 2006)
Australia	Ephemeroptera	Baetidae	Cloeon/Centroptilum	N.A.	Mayflies	Adult	SMS	72-h LC50	5500	(760 - 9800)	N.A.	N.A.	N.A.	(Kefford et al., 2003)
Australia	Ephemeroptera	Baetidae	N.A.	N.A.	Mayflies	Adult	SMS	72-h LC50	11190	N.A.	N.A.	N.A.	N.A.	(Horrigan et al., 2007)
Australia	Ephemeroptera	Baetidae	N.A.	N.A.	Mayflies	Adult	SMS	72-h LC50	10600	N.A.	N.A.	N.A.	N.A.	(Kefford et al., 2012)
France	Ephemeroptera	Baetidae	N.A.	N.A.	Mayflies	Adult	SMS	72-h LC50	10300	N.A.	N.A.	N.A.	N.A.	(Kefford et al., 2012)
Israel	Ephemeroptera	Baetidae	N.A.	N.A.	Mayflies	Adult	SMS	72-h LC50	11400	N.A.	N.A.	N.A.	N.A.	(Kefford et al., 2012)
South Africa	Ephemeroptera	Baetidae	N.A.	N.A.	Mayflies	Adult	SMS	72-h LC50	11000	N.A.	N.A.	N.A.	N.A.	(Kefford et al., 2012)
Australia	Ephemeroptera	Caenidae	N.A.	N.A.	N.A.	Adult	SMS	72-h LC50	13090	N.A.	N.A.	N.A.	N.A.	(Horrigan et al., 2007)
Australia	Ephemeroptera	Caenidae	Wundacaenis	N.A.	N.A.	Adult	SMS	72-h LC50	13100	(12400 - 13800)	N.A.	N.A.	N.A.	(Dunlop et al., 2008)
USA	Ephemeroptera	Isonychiidae	Isonchyia	bicolor	Mahogany dun	Adult	NaCl	96-h LC50 (acute), 7-d (chronic)	4559*	N.A.	2544*	N.A.	48-h, 72-h	(Echols et al., 2010)
Australia	Ephemeroptera	Leptophlebiidae	Atalophlebia	AV 5	Mayfly	Adult	SMS	96-h LC50	12800 - 15000	N.A.	N.A.	N.A.	72-h	(Kefford et al., 2006)
Australia	Ephemeroptera	Leptophlebiidae	Austrophlebioides	N.A.	Maylfy	Adult	SMS	72-h LC50	6900	(5200 - 8600)	N.A.	N.A.	N.A.	(Dunlop et al., 2008)
Australia	Ephemeroptera	Leptophlebiidae	Austrophlebioides	pusillus	Mayfly	Nymph	SMS	96-h LC50	7059	(6176 - 8088)	N.A.	N.A.	72-h, LC10, LC99	(Dowse et al., 2017)
Australia	Ephemeroptera	Leptophlebiidae	Euthraulus	elegans	N.A.	Adult	SMS	96-h LC50	15000	(13000 - 16000)	N.A.	N.A.	72-h, Channel (flow) conditions	(Kefford et al., 2004b)
Australia	Ephemeroptera	Leptophlebiidae	Euthraulus	elegans	N.A.	Adult	NaCl	96-h LC50 (acute), 10-d (chronic)	13000	(12000 - 15000)	7700	(6800 - 8900)	72-h, Ocean Nature Sea Salt	(Kefford et al., 2004b)
Australia	Ephemeroptera	Leptophlebiidae	N.A.	N.A.	N.A.	Adult	SMS	72-h LC50	7940	N.A.	N.A.	N.A.	N.A.	(Horrigan et al., 2007)
Australia	Ephemeroptera	Leptophlebiidae	N.A.	N.A.	N.A.	Adult	SMS	72-h LC50	15000	(12000 - 18000)	N.A.	N.A.	N.A.	(Kefford et al., 2003)
Australia	Hemiptera	Belostomatidae	N.A.	N.A.	Electric light bugs	Adult	SMS	72-h LC50	>35000	N.A.	N.A.	N.A.	N.A.	(Horrigan et al., 2007)
Australia	Hemiptera	Corixidae	Agraptocorixa	eurynome	N.A.	Adult	SMS	72-h LC50	15000 - 25000	N.A.	N.A.	N.A.	N.A.	(Kefford et al., 2006)
Australia	Hemiptera	Corixidae	Micronecta	piccanina	South African waterboatmen	Adult	SMS	72-h LC50	19000	(17000 - 20000)	N.A.	N.A.	72-h LC5, LC10, LC25	(Kefford et al., 2005)
Australia	Hemiptera	Corixidae	Micronecta	piccanina	South African waterboatmen	Adult	SMS	96-h LC50	4800	(1500 - 7200)	N.A.	N.A.	72-h, Channel (flow) conditions	(Kefford et al., 2004b)
Australia	Hemiptera	Corixidae	N.A.	N.A.	Water boatmen	Adult	SMS	72-h LC50	14300	N.A.	N.A.	N.A.	N.A.	(Horrigan et al., 2007)
Australia	Hemiptera	Corixidae	N.A.	N.A.	Water boatmen	Adult	SMS	72-h LC50	19500	N.A.	N.A.	N.A.	N.A.	(Kefford et al., 2012)
France	Hemiptera	Corixidae	N.A.	N.A.	Water boatmen	Adult	SMS	72-h LC50	26200	N.A.	N.A.	N.A.	N.A.	(Kefford et al., 2012)
South Africa	Hemiptera	Corixidae	N.A.	N.A.	Water boatmen	Adult	SMS	72-h LC50	16500	N.A.	N.A.	N.A.	N.A.	(Kefford et al., 2012)
Australia	Hemiptera	Corixidae	Sigara	australis	N.A.	Adult	SMS	96-h LC50	15000 - 30000	N.A.	N.A.	N.A.	72-h	(Kefford et al., 2006)
Australia	Hemiptera	Corixidae	Sigara	sublaevifrons	N.A.	Adult	SMS	72-h LC50	>15000	N.A.	N.A.	N.A.	N.A.	(Kefford et al., 2006)
Australia	Hemiptera	Gerridae	Rheumatometra	philarete	N.A.	Adult	SMS	72-h LC50	20000 - 25000	N.A.	N.A.	N.A.	N.A.	(Kefford et al., 2006)
Australia	Hemiptera	Micronectidae	Micronecta	annae	Water boatmen	Adult	NaCl	72-h LC50	11000	(8900 - 13000)	N.A.	N.A.	Ocean Nature Sea Salt	(Kefford et al., 2004b)
Australia	Hemiptera	Micronectidae	Micronecta	annae	Water boatmen	Adult	SMS	72-h LC50	17000	(16000 - 19000)	N.A.	N.A.	N.A.	(Kefford et al., 2003)
Australia	Hemiptera	Micronectidae	Micronecta	gracilis	N.A.	Adult	SMS	72-h LC50	17300	(12000 - 22600)	N.A.	N.A.	N.A.	(Dunlop et al., 2008)
Australia	Hemiptera	Micronectidae	Micronecta	gracilis	N.A.	Juvenile	SMS	72-h LC50	12800	(9600 - 16100)	N.A.	N.A.	N.A.	(Dunlop et al., 2008)
Australia	Hemiptera	Micronectidae	Micronecta	N.A.	N.A.	Adult	SMS	72-h LC50	17100	N.A.	N.A.	N.A.	N.A.	(Kefford et al., 2012)
France	Hemiptera	Micronectidae	Micronecta	N.A.	N.A.	Adult	SMS	72-h LC50	27000	N.A.	N.A.	N.A.	N.A.	(Kefford et al., 2012)
South Africa	Hemiptera	Micronectidae	Micronecta	N.A.	N.A.	Adult	SMS	72-h LC50	16500	N.A.	N.A.	N.A.	N.A.	(Kefford et al., 2012)
Australia	Hemiptera	Micronectidae	Micronecta	robusta	N.A.	Adult	SMS	72-h LC50	21500	N.A.	N.A.	N.A.	N.A.	(Kefford et al., 2006)
Australia	Hemiptera	Naucoridae	N.A.	N.A.	Creeping water bugs	Adult	SMS	72-h LC50	30000 - 40000	N.A.	N.A.	N.A.	N.A.	(Horrigan et al., 2007)
Australia	Hemiptera	Naucoridae	Naucoris	congrex	N.A.	Adult	SMS	72-h LC50	30000 - 50000	N.A.	N.A.	N.A.	N.A.	(Kefford et al., 2006)
Australia	Hemiptera	Notonectidae	Enithares	woodwardi	N.A.	Adult	SMS	96-h LC50	25000	N.A.	N.A.	N.A.	72-h	(Kefford et al., 2006)
Australia	Hemiptera	Notonectidae	N.A.	N.A.	Backswimmers	Adult	SMS	72-h LC50	10840	N.A.	N.A.	N.A.	N.A.	(Horrigan et al., 2007)
Australia	Hemiptera	Notonectidae	N.A.	N.A.	Backswimmers	Adult	SMS	72-h LC50	27800	N.A.	N.A.	N.A.	N.A.	(Kefford et al., 2012)
France	Hemiptera	Notonectidae	N.A.	N.A.	Backswimmers	Adult	SMS	72-h LC50	32100	N.A.	N.A.	N.A.	N.A.	(Kefford et al., 2012)
Israel	Hemiptera	Notonectidae	N.A.	N.A.	Backswimmers	Adult	SMS	72-h LC50	20600	N.A.	N.A.	N.A.	N.A.	(Kefford et al., 2012)
South Africa	Hemiptera	Notonectidae	N.A.	N.A.	Backswimmers	Adult	SMS	72-h LC50	25000	N.A.	N.A.	N.A.	N.A.	(Kefford et al., 2012)
Australia	Hemiptera	Notonectidae	Nychia	sappho	N.A.	Adult	SMS	72-h LC50	10800	(5700 - 16000)	N.A.	N.A.	N.A.	(Dunlop et al., 2008)
Australia	Hemiptera	Pleidae	N.A.	N.A.	Pygmy backswimmers	Adult	SMS	72-h LC50	20000 - 30000	N.A.	N.A.	N.A.	N.A.	(Horrigan et al., 2007)
Australia	Hemiptera	Veliidae	Microvelia	peramoena	N.A.	Adult	SMS	72-h LC50	20000 - 30000	N.A.	N.A.	N.A.	N.A.	(Kefford et al., 2006)
Australia	Hygrophila	Lymnaeidae	Austropeplea	tomentosa	N.A.	Adult	SMS	72-h LC50	15000	N.A.	N.A.	N.A.	N.A.	(Kefford et al., 2006)
Australia	Hygrophila	Planorbidae	Glyptophysa	aliciae	N.A.	Adult	SMS	96-h LC50	6400 - 12800	N.A.	N.A.	N.A.	72-h	(Kefford et al., 2006)
Northern Europe	Isopoda	Asellidae	Asellus	aquaticus	N.A.	Adult	SMS	72-h LC50	21600	(19400 - 23800)	N.A.	N.A.	N.A.	(Piscart et al., 2011)
France	Isopoda	Asellidae	Proasellus	meridianus	N.A.	Adult	SMS	72-h LC50	24400	(22700 - 26100)	N.A.	N.A.	N.A.	(Piscart et al., 2011)
Australia	Isopoda	Cirolanidae	N.A.	N.A.	N.A.	Adult	SMS	72-h LC50	>55000	N.A.	N.A.	N.A.	N.A.	(Horrigan et al., 2007)
Australia	Isopoda	Sphaeromatidae	N.A.	N.A.	Water slaters	Adult	SMS	72-h LC50	>55000	N.A.	N.A.	N.A.	N.A.	(Horrigan et al., 2007)
Australia	Lumbriculida	Lumbriculidae	Lumbriculus	variegatus	Aquatic oligochaete worm	Adult	SMS	96-h LC50	15000	N.A.	N.A.	N.A.	72-h	(Kefford et al., 2006)
North America	Neoophora	Dugesiidae	Girardia	tigrina	N.A.	Adult	SMS	72-h LC50	12200	(10700 - 13700)	N.A.	N.A.	N.A.	(Piscart et al., 2011)
France	Neoophora	Dugesiidae	N.A.	N.A.	N.A.	Adult	SMS	72-h LC50	11900	N.A.	N.A.	N.A.	N.A.	(Kefford et al., 2012)
Australia	Neoophora	Dugesiidae	N.A.	N.A.	N.A.	Adult	SMS	72-h LC50	11100	N.A.	N.A.	N.A.	N.A.	(Kefford et al., 2012)
France	Neoophora	Dugesiidae	Schmidtea	polychroa	N.A.	Adult	SMS	72-h LC50	11600	(9500 - 13700)	N.A.	N.A.	N.A.	(Piscart et al., 2011)
Australia	Neoophora	N.A.	N.A.	N.A.	N.A.	N.S	SMS	96-h LC50	5700 - 16000	N.A.	N.A.	N.A.	72-h LC5, LC10, LC25, LC50	(Kefford et al., 2005)
France	Neotaenioglossa	Bithyniidae	Bithynia	tentaculata	Mud bithynia	Adult	SMS	72-h LC50	11800	(9600 - 14000)	N.A.	N.A.	N.A.	(Piscart et al., 2011)
Australia	Neotaenioglossa	Tateidae	N.A.	N.A.	N.A.	Adult	SMS	72-h LC50	>20000	N.A.	N.A.	N.A.	N.A.	(Horrigan et al., 2007)
New Zealand	Neotaenioglossa	Tateidae	Potamopyrgus	antipodarum	New Zealand mud snail	Adult	SMS	72-h LC50	37900	(36000 - 39800)	N.A.	N.A.	N.A.	(Piscart et al., 2011)
France	Neritopsina	Neritidae	Theodoxus	fluviatilis	N.A.	Adult	SMS	72-h LC50	20000	(17700 - 22300)	N.A.	N.A.	N.A.	(Piscart et al., 2011)
Portugal	Neritopsina	Neritidae	Theodoxus	fluviatilis	River nerite	Adult	NaCl	48-h LC50	6040 - 14000	N.A.	N.A.	N.A.	Seawater, feeding post exposure	(Venâncio et al., 2019)
Australia	Odonata	Coenagrionidae	Ischnura	aurora	Aurora bluetail	Adult	SMS	72-h LC50	47000	N.A.	N.A.	N.A.	N.A.	(Kefford et al., 2006)
Australia	Odonata	Coenagrionidae	N.A.	N.A.	Narrow-winged damselflies	Adult	SMS	72-h LC50	34120	N.A.	N.A.	N.A.	N.A.	(Horrigan et al., 2007)
Australia	Odonata	Coenagrionidae	N.A.	N.A.	Narrow-winged damselflies	Adult	SMS	72-h LC50	43800	N.A.	N.A.	N.A.	N.A.	(Kefford et al., 2012)
France	Odonata	Coenagrionidae	N.A.	N.A.	Narrow-winged damselflies	Adult	SMS	72-h LC50	45900	N.A.	N.A.	N.A.	N.A.	(Kefford et al., 2012)
Israel	Odonata	Coenagrionidae	N.A.	N.A.	Narrow-winged damselflies	Adult	SMS	72-h LC50	36600	N.A.	N.A.	N.A.	N.A.	(Kefford et al., 2012)
Australia	Odonata	Coenagrionidae	Psuedagrion	microcephalum	Blue riverdamsel	Adult	SMS	72-h LC50	34100	(28800 - 39500)	N.A.	N.A.	N.A.	(Dunlop et al., 2008)
Australia	Odonata	Coenagrionidae	Xanthagrion	erythroneurum	Red and blue damsel	Adult	SMS	72-h LC50	45700	N.A.	N.A.	N.A.	N.A.	(Kefford et al., 2006)
Australia	Odonata	Diphlebiidae	N.A.	N.A.	N.A.	Adult	SMS	72-h LC50	>20000	N.A.	N.A.	N.A.	N.A.	(Horrigan et al., 2007)
Australia	Odonata	Gomphidae	N.A.	N.A.	Clubtails	Adult	SMS	72-h LC50	21000	(18900 - 23000)	N.A.	N.A.	N.A.	(Dunlop et al., 2008)
Australia	Odonata	Gomphidae	N.A.	N.A.	Clubtails	Adult	SMS	72-h LC50	20950	N.A.	N.A.	N.A.	N.A.	(Horrigan et al., 2007)
Australia	Odonata	Gomphidae	N.A.	N.A.	Clubtails	Adult	SMS	72-h LC50	21000	N.A.	N.A.	N.A.	N.A.	(Kefford et al., 2012)
France	Odonata	Gomphidae	N.A.	N.A.	Clubtails	Adult	SMS	72-h LC50	30600	N.A.	N.A.	N.A.	N.A.	(Kefford et al., 2012)
South Africa	Odonata	Gomphidae	N.A.	N.A.	Clubtails	Adult	SMS	72-h LC50	23800	N.A.	N.A.	N.A.	N.A.	(Kefford et al., 2012)
Australia	Odonata	Hemicorduliidae	N.A.	N.A.	N.A.	Adult	SMS	72-h LC50	>20000	N.A.	N.A.	N.A.	N.A.	(Horrigan et al., 2007)
Israel	Odonata	Lestidae	Lestes	N.A.	N.A.	Adult	SMS	72-h LC50	30000	N.A.	N.A.	N.A.	N.A.	(Kefford et al., 2012)
South Africa	Odonata	Lestidae	Lestes	N.A.	N.A.	Adult	SMS	72-h LC50	41000	N.A.	N.A.	N.A.	N.A.	(Kefford et al., 2012)
Australia	Odonata	Libellulidae	N.A.	N.A.	Common skimmers	Adult	SMS	72-h LC50	25000 - 30000	N.A.	N.A.	N.A.	N.A.	(Horrigan et al., 2007)
Australia	Oligochaeta (subclass)	N.A.	N.A.	N.A.	N.A.	Adult	SMS	72-h LC50	9300	(6000 - 15000)	N.A.	N.A.	N.A.	(Kefford et al., 2003)
Australia	Plecoptera	Gripopterygidae	Dinotoperla	thwaitesi	N.A.	Adult	SMS	72-h LC50	18000	(15000 - 24000)	N.A.	N.A.	N.A.	(Kefford et al., 2003)
Portugal	Ploima	Brachionidae	Brachionus	calyciflorus	N.A.	Adult	NaCl	24-h LC50	2740 - 10500	N.A.	N.A.	N.A.	Seawater, multigenerational, reproduction	(Venâncio et al., 2019)
Australia	Podocopida	Cyprididae	Cypretta	sp.	N.A.	Adult	SMS	72-h LC50	15000 - 25000	N.A.	N.A.	N.A.	24-h, 48-h LC50	(Kefford et al., 2007a)
Portugal	Podocopida	Cyprididae	Heterocypris	incongruens	N.A.	Adult	NaCl	48-h LC50	1400 - 14700	N.A.	N.A.	N.A.	Seawater, somatic growth	(Venâncio et al., 2019)
Australia	Podocopida	Cyprididae	Mytilocypris	sp.	Seed shrimp	Adult	SMS	72-h LC50	20000	N.A.	N.A.	N.A.	24-h, 48-h LC50	(Kefford et al., 2007a)
Australia	Podocopida	Notodromadidae	Newnhamia	fenestra	N.A.	Adult	SMS	96-h LC50	15400	(12100 - 19000)	N.A.	N.A.	24-h, 48-h, 72-h LC50	(Kefford et al., 2007a)
Australia	Rhynchobdellida	Glossiphoniidae	Semilagenta	hilli	N.A.	Adult	SMS	72-h LC50	12800 - 15000	N.A.	N.A.	N.A.	N.A.	(Kefford et al., 2006)
Australia	Trichoptera	Atriplectidae	N.A.	N.A.	Caddisflies	Adult	SMS	72-h LC50	>20000	N.A.	N.A.	N.A.	N.A.	(Horrigan et al., 2007)
Australia	Trichoptera	Calamoceratidae	Anisocentropus	N.A.	Caddisflies	Adult	SMS	72-h LC50	13900	(10700 - 17200)	N.A.	N.A.	N.A.	(Dunlop et al., 2008)
Australia	Trichoptera	Calamoceratidae	Anisocentropus	N.A.	Caddisflies	Adult	SMS	72-h LC50	23000	(19000 - 26000)	N.A.	N.A.	N.A.	(Kefford et al., 2003)
Australia	Trichoptera	Calamoceratidae	N.A.	N.A.	Caddisflies	Adult	SMS	72-h LC50	13930	N.A.	N.A.	N.A.	N.A.	(Horrigan et al., 2007)
Australia	Trichoptera	Ecnomidae	Ecnomus	N.A.	N.A.	Adult	SMS	72-h LC50	16000	(9000 - 28000)	N.A.	N.A.	N.A.	(Kefford et al., 2003)
Australia	Trichoptera	Helicopsychidae	N.A.	N.A.	Snail-case caddiesflies	Adult	SMS	72-h LC50	15000 - 20000	N.A.	N.A.	N.A.	N.A.	(Horrigan et al., 2007)
France	Trichoptera	Hydropsychidae	Hydropsyche	N.A.	Net spinning caddisflies	Adult	SMS	72-h LC50	16900	N.A.	N.A.	N.A.	N.A.	(Kefford et al., 2012)
Israel	Trichoptera	Hydropsychidae	Hydropsyche	N.A.	Net spinning caddisflies	Adult	SMS	72-h LC50	12300	N.A.	N.A.	N.A.	N.A.	(Kefford et al., 2012)
Australia	Trichoptera	Hydropsychidae	N.A.	N.A.	Net spinning caddisflies	Adult	SMS	72-h LC50	<20000	N.A.	N.A.	N.A.	N.A.	(Horrigan et al., 2007)
Australia	Trichoptera	Leptoceridae	Leptocerina	N.A.	N.A.	N.S	SMS	96-h LC50	25000	(22000 - 28000)	N.A.	N.A.	72-h LC5, LC10, LC25, LC50	(Kefford et al., 2005)
Australia	Trichoptera	Leptoceridae	Leptocerus	souta	N.A.	Adult	SMS	72-h LC50	26200	N.A.	N.A.	N.A.	N.A.	(Kefford et al., 2006)
Australia	Trichoptera	Leptoceridae	N.A.	N.A.	Long-horned caddisflies	Adult	SMS	72-h LC50	22550	N.A.	N.A.	N.A.	N.A.	(Horrigan et al., 2007)
Australia	Trichoptera	Leptoceridae	N.A.	N.A.	Long-horned caddisflies	Adult	SMS	72-h LC50	21900	N.A.	N.A.	N.A.	N.A.	(Kefford et al., 2012)
France	Trichoptera	Leptoceridae	N.A.	N.A.	Long-horned caddisflies	Adult	SMS	72-h LC50	19600	N.A.	N.A.	N.A.	N.A.	(Kefford et al., 2012)
South Africa	Trichoptera	Leptoceridae	N.A.	N.A.	Long-horned caddisflies	Adult	SMS	72-h LC50	32000	N.A.	N.A.	N.A.	N.A.	(Kefford et al., 2012)
Australia	Trichoptera	Leptoceridae	Notalina	sp.	Caddisfly	Adult	SMS	72-h LC50	23700	N.A.	N.A.	N.A.	N.A.	(Kefford et al., 2006)
Australia	Trichoptera	Leptoceridae	Notalina	spira	N.A.	Adult	SMS	96-h LC50	20000 - 30000	N.A.	N.A.	N.A.	72-h	(Kefford et al., 2006)
Australia	Trichoptera	Leptoceridae	Notalina	spira	N.A.	Adult	SMS	72-h LC50	25000	(22000 - 29000)	N.A.	N.A.	N.A.	(Kefford et al., 2003)
Australia	Trichoptera	Leptoceridae	Triplectides	australicus	N.A.	Adult	SMS	72-h LC50	22000	(19000 - 24000)	N.A.	N.A.	N.A.	(Kefford et al., 2003)
Australia	Trichoptera	Leptoceridae	Triplectides	australis	N.A.	Adult	SMS	72-h LC50	28500	(25000 - 32000)	N.A.	N.A.	N.A.	(Dunlop et al., 2008)
Australia	Trichoptera	Leptoceridae	Triplectides	australis	N.A.	Adult	SMS	72-h LC50	28200	(25200 - 31200)	N.A.	N.A.	N.A.	(Dunlop et al., 2008)
Australia	Trichoptera	Leptoceridae	Triplectides	N.A.	N.A.	Adult	SMS	72-h LC50	18400	(13200 - 23600)	N.A.	N.A.	N.A.	(Dunlop et al., 2008)
Australia	Trichoptera	Leptoceridae	Triplectides	volda	N.A.	Adult	SMS	72-h LC50	>25000	N.A.	N.A.	N.A.	N.A.	(Kefford et al., 2006)
Australia	Trichoptera	Leptoceridae	Westriplectides	angelae	N.A.	Adult	SMS	72-h LC50	15100	(-31200 - 34300)	N.A.	N.A.	N.A.	(Dunlop et al., 2008)
USA	Trichoptera	Limnephilidae	Pycnopsyche	guttifera & lepida	Northern caddisflies	Adult	NaCl	96-h LC50	5185*	(3476 - 7732)*	N.A.	N.A.	N.A.	(Blasius & Merritt, 2002)
Australia	Trichoptera	Philopotamide	N.A.	N.A.	N.A.	Adult	SMS	72-h LC50	10000	N.A.	N.A.	N.A.	N.A.	(Horrigan et al., 2007)
Australia	Trombidiformes	Hydrachnidae	Hydrachna	sp.	N.A.	Adult	SMS	96-h LC50	30000	N.A.	N.A.	N.A.	72-h	(Kefford et al., 2006)
Australia	Trombidiformes	Hydrachnidae	N.A.	N.A.	N.A.	Adult	SMS	72-h LC50	39000	(37000 - 41000)	N.A.	N.A.	N.A.	(Kefford et al., 2003)
Australia	Trombidiformes	Limnesiidae	Limnesia	corpulenta	N.A.	Adult	SMS	96-h LC50	6400 - 25000	N.A.	N.A.	N.A.	72-h	(Kefford et al., 2006)
Australia	Trombidiformes	Limnesiidae	Limnesia	corpulenta	N.A.	Adult	SMS	72-h LC50	26100	N.A.	N.A.	N.A.	N.A.	(Kefford et al., 2006)
Australia	Trombidiformes	Oxidae	Oxus	sp.	N.A.	Adult	SMS	72-h LC50	29100	N.A.	N.A.	N.A.	N.A.	(Kefford et al., 2006)
Australia	Trombidiformes	Pionadae	Piona	cumberlandensis	N.A.	Adult	SMS	72-h LC50	25000 - 30000	N.A.	N.A.	N.A.	N.A.	(Kefford et al., 2006)
USA	Unionida	Unionidae	Alasmidonta	heterodon	Dwarf wedgemussel	Glochidia	NaCl	48-h LC50	4858	N.A.	N.A.	N.A.	N.A.	(Echols et al., 2012)
USA	Unionida	Unionidae	Elliptio	complanata	Eastern elliptio	Glochidia	NaCl	48-h EC50	3280*	(2970 - 3573)*	N.A.	N.A.	24-h	(Bringolf et al., 2007)
USA	Unionida	Unionidae	Epioblasma	brevidens	Cumberlandian combshell	Glochidia	NaCl	48-h LC50	4755	N.A.	N.A.	N.A.	N.A.	(Echols et al., 2012)
USA	Unionida	Unionidae	Epioblasma	capsaeformis	Oyster mussel	Glochidia	NaCl	48-h LC50	3473	N.A.	N.A.	N.A.	N.A.	(Echols et al., 2012)
USA	Unionida	Unionidae	Lampsilis	cardium	Plain pocketbook	Glochidia	NaCl	24-h EC50 (Dec)	3000*	(2838 - 3162)*	N.A.	N.A.	Cu	(Fritts et al., 2014)
USA	Unionida	Unionidae	Lampsilis	cardium	Plain pocketbook	Glochidia	NaCl	24-h EC50 (Jun)	1176*	(941 - 1412)*	N.A.	N.A.	Cu	(Fritts et al., 2014)
USA	Unionida	Unionidae	Lampsilis	fasciola	Wavy-rayed lampmussel	Glochidia	NaCl	48-h EC50	2559*	(2324 - 2809)*	N.A.	N.A.	24-h, atrazine, fipronil, pendimethalin, permethrin	(Bringolf et al., 2007)
USA	Unionida	Unionidae	Lampsilis	fasciola	Wavy-rayed lampmussel	Juvenile	NaCl	96-h EC50	5853*	(4044 - 7622)*	N.A.	N.A.	Atrazine, fipronil, pendimethalin, permethrin	(Bringolf et al., 2007)
USA	Unionida	Unionidae	Lampsilis	fasciola	wavy-rayed lampmussel	Glochidia	NaCl	48-h LC50	4236	N.A.	N.A.	N.A.	N.A.	(Echols et al., 2012)
USA	Unionida	Unionidae	Lampsilis	siliquoidea	Fatmucket	Glochidia	NaCl	48-h EC50	824*	(794 - 868)*	N.A.	N.A.	24-h, atrazine, fipronil, pendimethalin, permethrin, chlorothalonil, propiconazole, pyraclostrobin	(Bringolf et al., 2007)
USA	Unionida	Unionidae	Lampsilis	siliquoidea	Fatmucket	Juvenile	NaCl	96-h EC50	6706*	(5765 - 7647)*	N.A.	N.A.	Atrazine, fipronil, pendimethalin, permethrin, chlorothalonil, propiconazole, pyraclostrobin	(Bringolf et al., 2007)
USA	Unionida	Unionidae	Villosa	constricta	Notched rainbow	Glochidia	NaCl	48-h EC50	3808*	(3544 - 4074)*	N.A.	N.A.	24-h atrazine, fipronil, pendimethalin, permethrin	(Bringolf et al., 2007)
USA	Unionida	Unionidae	Villosa	delumbis	Eastern creekshell	Glochidia	NaCl	48-h EC50	5338*	(4970 - 5705)*	N.A.	N.A.	24-h atrazine, permethrin,	(Bringolf et al., 2007)
USA	Unionida	Unionidae	Villosa	delumbis	Eastern creekshell	Juvenile	NaCl	96-h EC50	7691*	(6824 - 8574)*	N.A.	N.A.	N.A.	(Bringolf et al., 2007)
USA	Unionida	Unionidae	Villosa	iris	Rainbow mussel	Juveline (2.5 months	NaCl	48-h LC50	6464	N.A.	N.A.	N.A.	N.A.	(Echols et al., 2012)
USA	Unionida	Unionidae	Villosa	iris	Rainbow mussel	Glochidia	NaCl	48-h LC50	2177	N.A.	N.A.	N.A.	N.A.	(Echols et al., 2012)
USA	Veneroida	Corbiculidae	Corbicula	fluminea	Asian clam	Adult	NaCl	96-h LC50	>33207* (Cl-/L)	N.A.	N.A.	N.A.	8-d, MgCl2, CaCl2	(Coldsnow & Relyea, 2018)
Australia	Veneroida	Corbiculidae	Corbicula	N.A.	N.A.	Adult	SMS	72-h LC50	23100	(20900 - 25400)	N.A.	N.A.	N.A.	(Dunlop et al., 2008)
Australia	Veneroida	Corbiculidae	Corbicula	N.A.	N.A.	Adult	SMS	72-h LC50	18400	(18000 - 18900)	N.A.	N.A.	N.A.	(Dunlop et al., 2008)
Australia	Zygoptera	N.A.	N.A.	N.A.	Damselflies	Adult	SMS	72-h LC50	40100	(35300 - 44900)	N.A.	N.A.	N.A.	(Dunlop et al., 2008)

## Sheet: Table S2.1
Table S2.1: Acute toxicity of NaCl or NaCl dominant (synthetic marine salt) salt sources to freshwater invertebrates in laboratory experiments from literature. Both (μS cm-1 and mg/L) units are included . All entries are based from Table S2 but has been refined to include only finite values for acute toxicity. i.e. entries with a range, a median value was determined as an approximate. Entries den…
	Cells are values that were converted from mg/L to uS/cm (as per Hart et al., 1991) from literature when compiling
	Cells are median values of what were reported ranges from the literature
Country/Region	Organism classfication				Common name	Life stage	Salt source	Toxicity parameter	Acute toxicity values (µS cm-1)	Acute toxicity values (mg/L)	Reference
	Order	Family	Genus	Species
Australia	Acariformes (Superorder)	N.A.	N.A.	N.A.	Mites	Adult	SMS	72-h LC50	21500	14620	(Dunlop et al., 2008)
Australia	Acariformes (Superorder)	N.A.	N.A.	N.A.	Mites	Adult	SMS	72-h LC50	23200	15776	(Horrigan et al., 2007)
Australia	Amphipoda	Chiltoniidae	Austrochiltonia	N.A.	N.A.	Adult	SMS	72-h LC50	52000	35360	(Kefford et al., 2003)
Australia	Amphipoda	Chiltoniidae	Austrochiltonia	subtenuis	N.A.	Adult	SMS	72-h LC50	49000	33320	(Kefford et al., 2006)
Ponto-caspian	Amphipoda	Corophiidae	Chelicorophium	curvispinum	Caspian mud shrimp	Adult	SMS	72-h LC50	14800	10064	(Piscart et al., 2011)
Ponto-caspian	Amphipoda	Gammaridae	Dikerogammarus	villosus	Killer shrimp	Adult	SMS	72-h LC50	26600	18088	(Piscart et al., 2011)
France	Amphipoda	Gammaridae	Echinogammarus	berilloni	N.A.	Adult	SMS	72-h LC50	28300	19244	(Piscart et al., 2011)
France	Amphipoda	Gammaridae	Gammarus	fossarum	N.A.	Adult	SMS	72-h LC50	13500	9180	(Piscart et al., 2011)
USA	Amphipoda	Gammaridae	Gammarus	pseudolimnaeus	N.A.	Adult	NaCl	96-h LC50	11323	7699.64	(Blasius & Merritt, 2002)
France	Amphipoda	Gammaridae	Gammarus	pulex	N.A.	Adult	SMS	72-h LC50	17500	11900	(Piscart et al., 2011)
SE Europe	Amphipoda	Gammaridae	Gammarus	roeseli	N.A.	Adult	SMS	72-h LC50	11000	7480	(Piscart et al., 2011)
North America	Amphipoda	Gammaridae	Gammarus	tigerinus	Tiger scud	Adult	SMS	72-h LC50	40500	27540	(Piscart et al., 2011)
France	Amphipoda	Gammaridae	N.A.	N.A.	N.A.	Adult	SMS	72-h LC50	22900	15572	(Kefford et al., 2012)
Israel	Amphipoda	Gammaridae	N.A.	N.A.	N.A.	Adult	SMS	72-h LC50	36500	24820	(Kefford et al., 2012)
France	Architaenioglossa	Viviparidae	Viviparus	contectus	Lister's river snail	Adult	SMS	72-h LC50	6500	4420	(Piscart et al., 2011)
Australia	Basommatophora	Physidae	N.A.	N.A.	Bladder snails	Adult	SMS	72-h LC50	15700	10676	(Horrigan et al., 2007)
Australia	Basommatophora	Physidae	Physella	acuta	European physa	Adult	SMS	72-h LC50	15700	10676	(Dunlop et al., 2008)
Australia	Basommatophora	Physidae	Physella	acuta	European physa	Adult	SMS	72-h LC50	15100	10268	(Kefford et al., 2012)
France	Basommatophora	Physidae	Physella	acuta	European physa	Adult	SMS	72-h LC50	12300	8364	(Kefford et al., 2012)
Israel	Basommatophora	Physidae	Physella	acuta	European physa	Adult	SMS	72-h LC50	12000	8160	(Kefford et al., 2012)
Australia	Basommatophora	Physidae	Physella	acuta	European physa	Adult	SMS	72-h LC50	12600	8568	(Kefford et al., 2006)
Australia	Basommatophora	Physidae	Physella	acuta	European physa	Adult	NaCl	96-h LC50	8700	5916	(Kefford et al., 2004b)
Australia	Basommatophora	Physidae	Physella	acuta	European physa	Adult	SMS	72-h LC50	14000	9520	(Kefford et al., 2003)
Australia	Basommatophora	Physidae	Physella	acuta	European physa	Eggs	SMS	72-h LC50	6441	4379.88	(Zukowski et al., 2009)
Australia	Basommatophora	Physidae	Physella	acuta	European physa	Juvenile	SMS	72-h LC50	5500	3740	(Zukowski et al., 2009)
Australia	Basommatophora	Physidae	Physella	acuta	European physa	Adult	SMS	72-h LC50	7647	5199.96	(Zukowski et al., 2009)
Australia	Basommatophora	Planorbidae	Burnupia	stenochorias	Ram's horn snail	Adult	SMS	96-h LC50	11000	7480	(Kefford et al., 2004b)
Australia	Basommatophora	Planorbidae	Glyptophysa	gibbosa	N.A.	Eggs	SMS	72-h LC50	4662	3170.16	(Zukowski et al., 2009)
Australia	Basommatophora	Planorbidae	Glyptophysa	gibbosa	N.A.	Juvenile	SMS	72-h LC50	2809	1910.12	(Zukowski et al., 2009)
Australia	Basommatophora	Planorbidae	Glyptophysa	gibbosa	N.A.	Adult	SMS	72-h LC50	5397	3669.96	(Zukowski et al., 2009)
Australia	Basommatophora	Planorbidae	N.A.	N.A.	N.A.	Adult	SMS	72-h LC50	15000	10200	(Horrigan et al., 2007)
Australia	Cardiida	Corbiculidae	N.A.	N.A.	N.A.	Adult	SMS	72-h LC50	21680	14742.4	(Horrigan et al., 2007)
Australia	Cerithimorpha	Thiaridae	N.A.	N.A.	N.A.	Adult	SMS	72-h LC50	30640	20835.2	(Horrigan et al., 2007)
Australia	Cerithimorpha	Thiaridae	Plotiopsis	balonnensis	Trumpet snail	Adult	SMS	72-h LC50	30600	20808	(Dunlop et al., 2008)
Australia	Coleoptera	Dytiscidae	Antiporus	blakei	N.A.	Adult	SMS	72-h LC50	36000	24480	(Kefford et al., 2006)
Australia	Coleoptera	Dytiscidae	Antiporus	femoralis	N.A.	Adult	SMS	72-h LC50	32500	22100	(Kefford et al., 2006)
Australia	Coleoptera	Dytiscidae	N.A.	N.A.	Predaceous diving beetles	Adult	SMS	72-h LC50	37380	25418.4	(Horrigan et al., 2007)
Australia	Coleoptera	Dytiscidae	N.A.	N.A.	Predaceous diving beetles	Adult	SMS	72-h LC50	37800	25704	(Kefford et al., 2012)
France	Coleoptera	Dytiscidae	N.A.	N.A.	Predaceous diving beetles	Adult	SMS	72-h LC50	25200	17136	(Kefford et al., 2012)
Israel	Coleoptera	Dytiscidae	N.A.	N.A.	Predaceous diving beetles	Adult	SMS	72-h LC50	45100	30668	(Kefford et al., 2012)
South Africa	Coleoptera	Dytiscidae	N.A.	N.A.	Predaceous diving beetles	Adult	SMS	72-h LC50	42700	29036	(Kefford et al., 2012)
Australia	Coleoptera	Dytiscidae	Necterosoma	N.A.	N.A.	Adult	SMS	72-h LC50	37400	25432	(Dunlop et al., 2008)
Australia	Coleoptera	Dytiscidae	Necterosoma	penicillatum	N.A.	Adult	SMS	72-h LC50	43900	29852	(Kefford et al., 2006)
Australia	Coleoptera	Gyrinidae	Aulonogyrus	sharpi	N.A.	Adult	SMS	96-h LC50	14000	9520	(Kefford et al., 2005)
Australia	Coleoptera	Hydrophilidae	Berosus	N.A.	N.A.	Adult	SMS	72-h LC50	29000	19720	(Dunlop et al., 2008)
Australia	Coleoptera	Hydrophilidae	N.A.	N.A.	Water scavenger beetles	Adult	SMS	72-h LC50	29010	19726.8	(Horrigan et al., 2007)
Australia	Coleoptera	Psephenidae	N.A.	N.A.	Water-penny beetles	Adult	SMS	72-h LC50	23400	15912	(Horrigan et al., 2007)
Australia	Coleoptera	Psephenidae	Sclerocyphon	type F	N.A.	Adult	SMS	72-h LC50	23400	15912	(Dunlop et al., 2008)
Australia	Cyclopoida	Cyclopidae	Eucyclops	sp.	N.A.	Adult	SMS	72-h LC50	13500	9180	(Kefford et al., 2007a)
France	Decapoda	Astacidae	Astacus	astacus	European crayfish	Adult	SMS	72-h LC50	46000	31280	(Piscart et al., 2011)
Australia	Decapoda	Atyidae	Caridina	nilotica	N.A.	Hatchling	SMS	48-h LC50	37000	25160	(Kefford et al., 2004a)
South Africa	Decapoda	Atyidae	Caridina	nilotica	N.A.	Adult	SMS	72-h LC50	36000	24480	(Kefford et al., 2007b)
Australia	Decapoda	Atyidae	Caridina	nilotica	Common caridina	Adult	SMS	96-h LC50	33000	22440	(Kefford et al., 2004b)
Australia	Decapoda	Atyidae	Caridina	nilotica	Common caridina	Adult	NaCl	96-h LC50	16000	10880	(Kefford et al., 2004b)
Australia	Decapoda	Atyidae	Caridinides	wilkinsi	N.A.	Adult	SMS	72-h LC50	34200	23256	(Dunlop et al., 2008)
Australia	Decapoda	Atyidae	Caridinides	wilkinsi	N.A.	Adult	SMS	72-h LC50	41300	28084	(Dunlop et al., 2008)
Australia	Decapoda	Atyidae	Caridinides	wilkinsi	N.A.	Adult	SMS	72-h LC50	33100	22508	(Dunlop et al., 2008)
Australia	Decapoda	Atyidae	N.A.	N.A.	Basket shrimp	Adult	SMS	72-h LC50	37040	25187.2	(Horrigan et al., 2007)
Australia	Decapoda	Atyidae	Paratya	australiensis	Australian glass shrimp	Adult	SMS	72-h LC50	34200	23256	(Dunlop et al., 2008)
Australia	Decapoda	Atyidae	Paratya	australiensis	Australian glass shrimp	Adult	SMS	72-h LC50	29100	19788	(Kefford et al., 2006)
Australia	Decapoda	Atyidae	Paratya	australiensis	Australian glass shrimp	Hatchling	SMS	48-h LC50	33000	22440	(Kefford et al., 2004a)
Australia	Decapoda	Atyidae	Paratya	australiensis	Australian glass shrimp	Adult	SMS	72-h LC50	38000	25840	(Kefford et al., 2003)
Mediterranean basin	Decapoda	Atyidae	Paratya	compressa	Nuka shrimp	Adult	SMS	72-h LC50	34700	23596	(Piscart et al., 2011)
North America	Decapoda	Cambaridae	Faxonius	limosus	Spinycheek crayfish	Adult	SMS	72-h LC50	46900	31892	(Piscart et al., 2011)
Australia	Decapoda	Palaemonidae	Macrobrachium	australiense	Freshwater prawns	Adult	SMS	72-h LC50	42500	28900	(Dunlop et al., 2008)
Australia	Decapoda	Palaemonidae	N.A.	N.A.	N.A.	Adult	SMS	72-h LC50	42500	28900	(Horrigan et al., 2007)
Australia	Decapoda	Parastacidae	Cherax	N.A.	N.A.	Adult	SMS	72-h LC50	33500	22780	(Dunlop et al., 2008)
Australia	Decapoda	Parastacidae	N.A.	N.A.	N.A.	Adult	SMS	72-h LC50	33520	22793.6	(Horrigan et al., 2007)
Australia	Diplostraca	Chydoridae	N.A.	N.A.	N.A.	Adult	SMS	24-h LC50	9000	6120	(Kefford et al., 2007a)
USA	Diplostraca	Daphniidae	Ceriodaphnia	dubia	Water flea	<24-h	NaCl	48-h LC50	4586	3118.48	(Echols et al., 2012)
Australia	Diplostraca	Daphniidae	Daphnia	carinata	Water flea	Adult	SMS	48-h LC50	12320	8377.6	(Kefford, 2000)
Australia	Diplostraca	Daphniidae	Daphnia	carinata	Water flea	Adult	NaCl	48-h LC50	4500	3060	(Kefford et al., 2004b)
Portugal	Diplostraca	Daphniidae	Daphnia	longispina	Water flea	Adult	NaCl	48-h LC50	8135	5531.8	(Venâncio et al., 2019)
USA	Diplostraca	Daphniidae	Daphnia	magna	Water flea	<24-h	NaCl	48-h LC50	9350	6358	(Echols et al., 2012)
Australia	Diplostraca	Daphniidae	Simocephalus	sp.	Water flea	Adult	SMS	48-h LC50	4900	3332	(Kefford et al., 2007a)
USA	Diptera	Chironomidae	Chironomus	riparius	Harlequin fly	Adult	NaCl	48-h LC50	14423	9807.64	(Alali & Bentivegna, 2019)
Portugal	Diptera	Chironomidae	Chironomus	riparius	Harlequin fly	Adult	NaCl	48-h LC50	12970	8819.6	(Venâncio et al., 2019)
Australia	Diptera	Chironomidae	N.A.	N.A.	Midges	Adult	SMS	72-h LC50	14700	9996	(Dunlop et al., 2008)
Australia	Diptera	Chironomidae	N.A.	N.A.	Midges	Adult	SMS	48-h LC50	10000	6800	(Kefford et al., 2003)
Australia	Diptera	Chironomidae	Paratanytarsus	grimmii	N.A.	Adult	SMS	72-h LC50	12800	8704	(Kefford et al., 2006)
Australia	Diptera	Tabanidae	N.A.	N.A.	Horse fly	Adult	SMS	72-h LC50	32500	22100	(Horrigan et al., 2007)
Australia	Ephemeroptera	Baetidae	Baetid genus 1	sp. 5	Mayflies	Adult	SMS	72-h LC50	6200	4216	(Kefford et al., 2003)
Australia	Ephemeroptera	Baetidae	Baetis	N.A.	Mayflies	Adult	SMS	72-h LC50	6200	4216	(Kefford et al., 2012)
France	Ephemeroptera	Baetidae	Baetis	N.A.	Mayflies	Adult	SMS	72-h LC50	10300	7004	(Kefford et al., 2012)
Israel	Ephemeroptera	Baetidae	Baetis	N.A.	Mayflies	Adult	SMS	72-h LC50	7100	4828	(Kefford et al., 2012)
Australia	Ephemeroptera	Baetidae	Centroptilum	sp.	Mayflies	Adult	SMS	96-h LC50	1000	680	(Hassell et al., 2006)
Australia	Ephemeroptera	Baetidae	Cheleocloeon	sp.	Mayflies	N.S	SMS	96-h LC50	8600	5848	(Kefford et al., 2005)
Australia	Ephemeroptera	Baetidae	Cloeon	N.A.	Mayflies	Adult	SMS	72-h LC50	13200	8976	(Dunlop et al., 2008)
Australia	Ephemeroptera	Baetidae	Cloeon	N.A.	Mayflies	Adult	SMS	72-h LC50	11700	7956	(Dunlop et al., 2008)
Australia	Ephemeroptera	Baetidae	Cloeon	N.A.	Mayflies	Adult	SMS	72-h LC50	8700	5916	(Dunlop et al., 2008)
Australia	Ephemeroptera	Baetidae	Cloeon	sp.	Mayflies	Adult	SMS	96-h LC50	21000	14280	(Hassell et al., 2006)
Australia	Ephemeroptera	Baetidae	Cloeon/Centroptilum	N.A.	Mayflies	Adult	SMS	72-h LC50	5500	3740	(Kefford et al., 2003)
Australia	Ephemeroptera	Baetidae	N.A.	N.A.	Mayflies	Adult	SMS	72-h LC50	11190	7609.2	(Horrigan et al., 2007)
Australia	Ephemeroptera	Baetidae	N.A.	N.A.	Mayflies	Adult	SMS	72-h LC50	10600	7208	(Kefford et al., 2012)
France	Ephemeroptera	Baetidae	N.A.	N.A.	Mayflies	Adult	SMS	72-h LC50	10300	7004	(Kefford et al., 2012)
Israel	Ephemeroptera	Baetidae	N.A.	N.A.	Mayflies	Adult	SMS	72-h LC50	11400	7752	(Kefford et al., 2012)
South Africa	Ephemeroptera	Baetidae	N.A.	N.A.	Mayflies	Adult	SMS	72-h LC50	11000	7480	(Kefford et al., 2012)
Australia	Ephemeroptera	Caenidae	N.A.	N.A.	N.A.	Adult	SMS	72-h LC50	13090	8901.2	(Horrigan et al., 2007)
Australia	Ephemeroptera	Caenidae	Wundacaenis	N.A.	N.A.	Adult	SMS	72-h LC50	13100	8908	(Dunlop et al., 2008)
USA	Ephemeroptera	Isonychiidae	Isonchyia	bicolor	Mahogany dun	Adult	NaCl	96-h LC50	4559	3100.12	(Echols et al., 2010)
Australia	Ephemeroptera	Leptophlebiidae	Atalophlebia	AV 5	Mayfly	Adult	SMS	96-h LC50	13900	9452	(Kefford et al., 2006)
Australia	Ephemeroptera	Leptophlebiidae	Austrophlebioides	N.A.	Maylfy	Adult	SMS	72-h LC50	6900	4692	(Dunlop et al., 2008)
Australia	Ephemeroptera	Leptophlebiidae	Austrophlebioides	pusillus	Mayfly	Nymph	SMS	96-h LC50	7059	4800.12	(Dowse et al., 2017)
Australia	Ephemeroptera	Leptophlebiidae	Euthraulus	elegans	N.A.	Adult	SMS	96-h LC50	15000	10200	(Kefford et al., 2004b)
Australia	Ephemeroptera	Leptophlebiidae	Euthraulus	elegans	N.A.	Adult	NaCl	96-h LC50	13000	8840	(Kefford et al., 2004b)
Australia	Ephemeroptera	Leptophlebiidae	N.A.	N.A.	N.A.	Adult	SMS	72-h LC50	7940	5399.2	(Horrigan et al., 2007)
Australia	Ephemeroptera	Leptophlebiidae	N.A.	N.A.	N.A.	Adult	SMS	72-h LC50	15000	10200	(Kefford et al., 2003)
Australia	Hemiptera	Corixidae	Agraptocorixa	eurynome	N.A.	Adult	SMS	72-h LC50	20000	13600	(Kefford et al., 2006)
Australia	Hemiptera	Corixidae	Micronecta	piccanina	South African waterboatmen	Adult	SMS	72-h LC50	19000	12920	(Kefford et al., 2005)
Australia	Hemiptera	Corixidae	Micronecta	piccanina	South African waterboatmen	Adult	SMS	96-h LC50	4800	3264	(Kefford et al., 2004b)
Australia	Hemiptera	Corixidae	N.A.	N.A.	Water boatmen	Adult	SMS	72-h LC50	14300	9724	(Horrigan et al., 2007)
Australia	Hemiptera	Corixidae	N.A.	N.A.	Water boatmen	Adult	SMS	72-h LC50	19500	13260	(Kefford et al., 2012)
France	Hemiptera	Corixidae	N.A.	N.A.	Water boatmen	Adult	SMS	72-h LC50	26200	17816	(Kefford et al., 2012)
South Africa	Hemiptera	Corixidae	N.A.	N.A.	Water boatmen	Adult	SMS	72-h LC50	16500	11220	(Kefford et al., 2012)
Australia	Hemiptera	Corixidae	Sigara	australis	N.A.	Adult	SMS	96-h LC50	22500	15300	(Kefford et al., 2006)
Australia	Hemiptera	Gerridae	Rheumatometra	philarete	N.A.	Adult	SMS	72-h LC50	22500	15300	(Kefford et al., 2006)
Australia	Hemiptera	Micronectidae	Micronecta	annae	Water boatmen	Adult	NaCl	72-h LC50	11000	7480	(Kefford et al., 2004b)
Australia	Hemiptera	Micronectidae	Micronecta	annae	Water boatmen	Adult	SMS	72-h LC50	17000	11560	(Kefford et al., 2003)
Australia	Hemiptera	Micronectidae	Micronecta	gracilis	N.A.	Adult	SMS	72-h LC50	17300	11764	(Dunlop et al., 2008)
Australia	Hemiptera	Micronectidae	Micronecta	gracilis	N.A.	Juvenile	SMS	72-h LC50	12800	8704	(Dunlop et al., 2008)
Australia	Hemiptera	Micronectidae	Micronecta	N.A.	N.A.	Adult	SMS	72-h LC50	17100	11628	(Kefford et al., 2012)
France	Hemiptera	Micronectidae	Micronecta	N.A.	N.A.	Adult	SMS	72-h LC50	27000	18360	(Kefford et al., 2012)
South Africa	Hemiptera	Micronectidae	Micronecta	N.A.	N.A.	Adult	SMS	72-h LC50	16500	11220	(Kefford et al., 2012)
Australia	Hemiptera	Micronectidae	Micronecta	robusta	N.A.	Adult	SMS	72-h LC50	21500	14620	(Kefford et al., 2006)
Australia	Hemiptera	Naucoridae	N.A.	N.A.	Creeping water bugs	Adult	SMS	72-h LC50	35000	23800	(Horrigan et al., 2007)
Australia	Hemiptera	Naucoridae	Naucoris	congrex	N.A.	Adult	SMS	72-h LC50	40000	27200	(Kefford et al., 2006)
Australia	Hemiptera	Notonectidae	Enithares	woodwardi	N.A.	Adult	SMS	96-h LC50	25000	17000	(Kefford et al., 2006)
Australia	Hemiptera	Notonectidae	N.A.	N.A.	Backswimmers	Adult	SMS	72-h LC50	10840	7371.2	(Horrigan et al., 2007)
Australia	Hemiptera	Notonectidae	N.A.	N.A.	Backswimmers	Adult	SMS	72-h LC50	27800	18904	(Kefford et al., 2012)
France	Hemiptera	Notonectidae	N.A.	N.A.	Backswimmers	Adult	SMS	72-h LC50	32100	21828	(Kefford et al., 2012)
Israel	Hemiptera	Notonectidae	N.A.	N.A.	Backswimmers	Adult	SMS	72-h LC50	20600	14008	(Kefford et al., 2012)
South Africa	Hemiptera	Notonectidae	N.A.	N.A.	Backswimmers	Adult	SMS	72-h LC50	25000	17000	(Kefford et al., 2012)
Australia	Hemiptera	Notonectidae	Nychia	sappho	N.A.	Adult	SMS	72-h LC50	10800	7344	(Dunlop et al., 2008)
Australia	Hemiptera	Pleidae	N.A.	N.A.	Pygmy backswimmers	Adult	SMS	72-h LC50	25000	17000	(Horrigan et al., 2007)
Australia	Hemiptera	Veliidae	Microvelia	peramoena	N.A.	Adult	SMS	72-h LC50	25000	17000	(Kefford et al., 2006)
Australia	Hygrophila	Lymnaeidae	Austropeplea	tomentosa	N.A.	Adult	SMS	72-h LC50	15000	10200	(Kefford et al., 2006)
Australia	Hygrophila	Planorbidae	Glyptophysa	aliciae	N.A.	Adult	SMS	96-h LC50	9600	6528	(Kefford et al., 2006)
Northern Europe	Isopoda	Asellidae	Asellus	aquaticus	N.A.	Adult	SMS	72-h LC50	21600	14688	(Piscart et al., 2011)
France	Isopoda	Asellidae	Proasellus	meridianus	N.A.	Adult	SMS	72-h LC50	24400	16592	(Piscart et al., 2011)
Australia	Lumbriculida	Lumbriculidae	Lumbriculus	variegatus	Aquatic oligochaete worm	Adult	SMS	96-h LC50	15000	10200	(Kefford et al., 2006)
North America	Neoophora	Dugesiidae	Girardia	tigrina	N.A.	Adult	SMS	72-h LC50	12200	8296	(Piscart et al., 2011)
France	Neoophora	Dugesiidae	N.A.	N.A.	N.A.	Adult	SMS	72-h LC50	11900	8092	(Kefford et al., 2012)
Australia	Neoophora	Dugesiidae	N.A.	N.A.	N.A.	Adult	SMS	72-h LC50	11100	7548	(Kefford et al., 2012)
France	Neoophora	Dugesiidae	Schmidtea	polychroa	N.A.	Adult	SMS	72-h LC50	11600	7888	(Piscart et al., 2011)
Australia	Neoophora	N.A.	N.A.	N.A.	N.A.	N.S	SMS	96-h LC50	10850	7378	(Kefford et al., 2005)
France	Neotaenioglossa	Bithyniidae	Bithynia	tentaculata	Mud bithynia	Adult	SMS	72-h LC50	11800	8024	(Piscart et al., 2011)
New Zealand	Neotaenioglossa	Tateidae	Potamopyrgus	antipodarum	New Zealand mud snail	Adult	SMS	72-h LC50	37900	25772	(Piscart et al., 2011)
France	Neritopsina	Neritidae	Theodoxus	fluviatilis	N.A.	Adult	SMS	72-h LC50	20000	13600	(Piscart et al., 2011)
Portugal	Neritopsina	Neritidae	Theodoxus	fluviatilis	River nerite	Adult	NaCl	48-h LC50	10020	6813.6	(Venâncio et al., 2019)
Australia	Odonata	Coenagrionidae	Ischnura	aurora	Aurora bluetail	Adult	SMS	72-h LC50	47000	31960	(Kefford et al., 2006)
Australia	Odonata	Coenagrionidae	N.A.	N.A.	Narrow-winged damselflies	Adult	SMS	72-h LC50	34120	23201.6	(Horrigan et al., 2007)
Australia	Odonata	Coenagrionidae	N.A.	N.A.	Narrow-winged damselflies	Adult	SMS	72-h LC50	43800	29784	(Kefford et al., 2012)
France	Odonata	Coenagrionidae	N.A.	N.A.	Narrow-winged damselflies	Adult	SMS	72-h LC50	45900	31212	(Kefford et al., 2012)
Israel	Odonata	Coenagrionidae	N.A.	N.A.	Narrow-winged damselflies	Adult	SMS	72-h LC50	36600	24888	(Kefford et al., 2012)
Australia	Odonata	Coenagrionidae	Psuedagrion	microcephalum	Blue riverdamsel	Adult	SMS	72-h LC50	34100	23188	(Dunlop et al., 2008)
Australia	Odonata	Coenagrionidae	Xanthagrion	erythroneurum	Red and blue damsel	Adult	SMS	72-h LC50	45700	31076	(Kefford et al., 2006)
Australia	Odonata	Gomphidae	N.A.	N.A.	Clubtails	Adult	SMS	72-h LC50	21000	14280	(Dunlop et al., 2008)
Australia	Odonata	Gomphidae	N.A.	N.A.	Clubtails	Adult	SMS	72-h LC50	20950	14246	(Horrigan et al., 2007)
Australia	Odonata	Gomphidae	N.A.	N.A.	Clubtails	Adult	SMS	72-h LC50	21000	14280	(Kefford et al., 2012)
France	Odonata	Gomphidae	N.A.	N.A.	Clubtails	Adult	SMS	72-h LC50	30600	20808	(Kefford et al., 2012)
South Africa	Odonata	Gomphidae	N.A.	N.A.	Clubtails	Adult	SMS	72-h LC50	23800	16184	(Kefford et al., 2012)
Israel	Odonata	Lestidae	Lestes	N.A.	N.A.	Adult	SMS	72-h LC50	30000	20400	(Kefford et al., 2012)
South Africa	Odonata	Lestidae	Lestes	N.A.	N.A.	Adult	SMS	72-h LC50	41000	27880	(Kefford et al., 2012)
Australia	Odonata	Libellulidae	N.A.	N.A.	Common skimmers	Adult	SMS	72-h LC50	27500	18700	(Horrigan et al., 2007)
Australia	Oligochaeta (subclass)	N.A.	N.A.	N.A.	N.A.	Adult	SMS	72-h LC50	9300	6324	(Kefford et al., 2003)
Australia	Plecoptera	Gripopterygidae	Dinotoperla	thwaitesi	N.A.	Adult	SMS	72-h LC50	18000	12240	(Kefford et al., 2003)
Portugal	Ploima	Brachionidae	Brachionus	calyciflorus	N.A.	Adult	NaCl	24-h LC50	6620	4501.6	(Venâncio et al., 2019)
Australia	Podocopida	Cyprididae	Cypretta	sp.	N.A.	Adult	SMS	72-h LC50	20000	13600	(Kefford et al., 2007a)
Portugal	Podocopida	Cyprididae	Heterocypris	incongruens	N.A.	Adult	NaCl	48-h LC50	8050	5474	(Venâncio et al., 2019)
Australia	Podocopida	Cyprididae	Mytilocypris	sp.	Seed shrimp	Adult	SMS	72-h LC50	20000	13600	(Kefford et al., 2007a)
Australia	Podocopida	Notodromadidae	Newnhamia	fenestra	N.A.	Adult	SMS	96-h LC50	15400	10472	(Kefford et al., 2007a)
Australia	Rhynchobdellida	Glossiphoniidae	Semilagenta	hilli	N.A.	Adult	SMS	72-h LC50	13900	9452	(Kefford et al., 2006)
Australia	Trichoptera	Calamoceratidae	Anisocentropus	N.A.	Caddisflies	Adult	SMS	72-h LC50	13900	9452	(Dunlop et al., 2008)
Australia	Trichoptera	Calamoceratidae	Anisocentropus	N.A.	Caddisflies	Adult	SMS	72-h LC50	23000	15640	(Kefford et al., 2003)
Australia	Trichoptera	Calamoceratidae	N.A.	N.A.	Caddisflies	Adult	SMS	72-h LC50	13930	9472.4	(Horrigan et al., 2007)
Australia	Trichoptera	Ecnomidae	Ecnomus	N.A.	N.A.	Adult	SMS	72-h LC50	16000	10880	(Kefford et al., 2003)
Australia	Trichoptera	Helicopsychidae	N.A.	N.A.	Snail-case caddiesflies	Adult	SMS	72-h LC50	17500	11900	(Horrigan et al., 2007)
France	Trichoptera	Hydropsychidae	Hydropsyche	N.A.	Net spinning caddisflies	Adult	SMS	72-h LC50	16900	11492	(Kefford et al., 2012)
Israel	Trichoptera	Hydropsychidae	Hydropsyche	N.A.	Net spinning caddisflies	Adult	SMS	72-h LC50	12300	8364	(Kefford et al., 2012)
Australia	Trichoptera	Leptoceridae	Leptocerina	N.A.	N.A.	N.S	SMS	96-h LC50	25000	17000	(Kefford et al., 2005)
Australia	Trichoptera	Leptoceridae	Leptocerus	souta	N.A.	Adult	SMS	72-h LC50	26200	17816	(Kefford et al., 2006)
Australia	Trichoptera	Leptoceridae	N.A.	N.A.	Long-horned caddisflies	Adult	SMS	72-h LC50	22550	15334	(Horrigan et al., 2007)
Australia	Trichoptera	Leptoceridae	N.A.	N.A.	Long-horned caddisflies	Adult	SMS	72-h LC50	21900	14892	(Kefford et al., 2012)
France	Trichoptera	Leptoceridae	N.A.	N.A.	Long-horned caddisflies	Adult	SMS	72-h LC50	19600	13328	(Kefford et al., 2012)
South Africa	Trichoptera	Leptoceridae	N.A.	N.A.	Long-horned caddisflies	Adult	SMS	72-h LC50	32000	21760	(Kefford et al., 2012)
Australia	Trichoptera	Leptoceridae	Notalina	sp.	Caddisfly	Adult	SMS	72-h LC50	23700	16116	(Kefford et al., 2006)
Australia	Trichoptera	Leptoceridae	Notalina	spira	N.A.	Adult	SMS	96-h LC50	25000	17000	(Kefford et al., 2006)
Australia	Trichoptera	Leptoceridae	Notalina	spira	N.A.	Adult	SMS	72-h LC50	25000	17000	(Kefford et al., 2003)
Australia	Trichoptera	Leptoceridae	Triplectides	australicus	N.A.	Adult	SMS	72-h LC50	22000	14960	(Kefford et al., 2003)
Australia	Trichoptera	Leptoceridae	Triplectides	australis	N.A.	Adult	SMS	72-h LC50	28500	19380	(Dunlop et al., 2008)
Australia	Trichoptera	Leptoceridae	Triplectides	australis	N.A.	Adult	SMS	72-h LC50	28200	19176	(Dunlop et al., 2008)
Australia	Trichoptera	Leptoceridae	Triplectides	N.A.	N.A.	Adult	SMS	72-h LC50	18400	12512	(Dunlop et al., 2008)
Australia	Trichoptera	Leptoceridae	Westriplectides	angelae	N.A.	Adult	SMS	72-h LC50	15100	10268	(Dunlop et al., 2008)
USA	Trichoptera	Limnephilidae	Pycnopsyche	guttifera & lepida	Northern caddisflies	Adult	NaCl	96-h LC50	5185	3525.8	(Blasius & Merritt, 2002)
Australia	Trichoptera	Philopotamide	N.A.	N.A.	N.A.	Adult	SMS	72-h LC50	10000	6800	(Horrigan et al., 2007)
Australia	Trombidiformes	Hydrachnidae	Hydrachna	sp.	N.A.	Adult	SMS	96-h LC50	30000	20400	(Kefford et al., 2006)
Australia	Trombidiformes	Hydrachnidae	N.A.	N.A.	N.A.	Adult	SMS	72-h LC50	39000	26520	(Kefford et al., 2003)
Australia	Trombidiformes	Limnesiidae	Limnesia	corpulenta	N.A.	Adult	SMS	96-h LC50	15700	10676	(Kefford et al., 2006)
Australia	Trombidiformes	Limnesiidae	Limnesia	corpulenta	N.A.	Adult	SMS	72-h LC50	26100	17748	(Kefford et al., 2006)
Australia	Trombidiformes	Oxidae	Oxus	sp.	N.A.	Adult	SMS	72-h LC50	29100	19788	(Kefford et al., 2006)
Australia	Trombidiformes	Pionadae	Piona	cumberlandensis	N.A.	Adult	SMS	72-h LC50	27500	18700	(Kefford et al., 2006)
USA	Unionida	Unionidae	Alasmidonta	heterodon	Dwarf wedgemussel	Glochidia	NaCl	48-h LC50	4858	3303.44	(Echols et al., 2012)
USA	Unionida	Unionidae	Elliptio	complanata	Eastern elliptio	Glochidia	NaCl	48-h EC50	3280	2230.4	(Bringolf et al., 2007)
USA	Unionida	Unionidae	Epioblasma	brevidens	Cumberlandian combshell	Glochidia	NaCl	48-h LC50	4755	3233.4	(Echols et al., 2012)
USA	Unionida	Unionidae	Epioblasma	capsaeformis	Oyster mussel	Glochidia	NaCl	48-h LC50	3473	2361.64	(Echols et al., 2012)
USA	Unionida	Unionidae	Lampsilis	cardium	Plain pocketbook	Glochidia	NaCl	24-h EC50	3000	2040	(Fritts et al., 2014)
USA	Unionida	Unionidae	Lampsilis	cardium	Plain pocketbook	Glochidia	NaCl	24-h EC50	1176	799.68	(Fritts et al., 2014)
USA	Unionida	Unionidae	Lampsilis	fasciola	Wavy-rayed lampmussel	Glochidia	NaCl	48-h EC50	2559	1740.12	(Bringolf et al., 2007)
USA	Unionida	Unionidae	Lampsilis	fasciola	Wavy-rayed lampmussel	Juvenile	NaCl	96-h EC50	5853	3980.04	(Bringolf et al., 2007)
USA	Unionida	Unionidae	Lampsilis	fasciola	wavy-rayed lampmussel	Glochidia	NaCl	48-h LC50	4236	2880.48	(Echols et al., 2012)
USA	Unionida	Unionidae	Lampsilis	siliquoidea	Fatmucket	Glochidia	NaCl	48-h EC50	824	560.32	(Bringolf et al., 2007)
USA	Unionida	Unionidae	Lampsilis	siliquoidea	Fatmucket	Juvenile	NaCl	96-h EC50	6706	4560.08	(Bringolf et al., 2007)
USA	Unionida	Unionidae	Villosa	constricta	Notched rainbow	Glochidia	NaCl	48-h EC50	3808	2589.44	(Bringolf et al., 2007)
USA	Unionida	Unionidae	Villosa	delumbis	Eastern creekshell	Glochidia	NaCl	48-h EC50	5338	3629.84	(Bringolf et al., 2007)
USA	Unionida	Unionidae	Villosa	delumbis	Eastern creekshell	Juvenile	NaCl	96-h EC50	7691	5229.88	(Bringolf et al., 2007)
USA	Unionida	Unionidae	Villosa	iris	Rainbow mussel	Juveline	NaCl	48-h LC50	6464	4395.52	(Echols et al., 2012)
USA	Unionida	Unionidae	Villosa	iris	Rainbow mussel	Glochidia	NaCl	48-h LC50	2177	1480.36	(Echols et al., 2012)
Australia	Veneroida	Corbiculidae	Corbicula	N.A.	N.A.	Adult	SMS	72-h LC50	23100	15708	(Dunlop et al., 2008)
Australia	Veneroida	Corbiculidae	Corbicula	N.A.	N.A.	Adult	SMS	72-h LC50	18400	12512	(Dunlop et al., 2008)
Australia	Zygoptera	N.A.	N.A.	N.A.	Damselflies	Adult	SMS	72-h LC50	40100	27268	(Dunlop et al., 2008)

## Sheet: Table S3
Table S3: Descriptive statistics of reported elemental concentrations (mg/L) in onshore unconventional gas waters. Elements which were reported n ≤ 3 in Table S1.2 were omitted from this table.
Element	Mean	SE	Median	Min	Max	Count
Li	24.6924	10.4717	6.565	0.13	209.259	20
B	18.0065	6.49267	1.7425	0.123	156	29
F	6.44605	1.85985	4.88	0.94	37	19
Na	11621.7	1825.67	4273.5	344	62780	72
Mg	397.828	107.505	32.7	0.63	5047	69
Al	3.51141	2.63666	0.0845	0.014	42.29	16
Si	17.8367	7.3304	10.52	0.325	87	11
P	2.809	1.00782	3.06	0.116	5	4
S	56.2725	26.0707	36.485	0.31	219.34	8
Cl	27725.4	4723.06	7831.3	6	158597	72
K	332.899	72.3757	86.85	1.9	2511	62
Ca	3205.62	740.564	140	2	36504	71
Ti	199.974	199.962	0.016	0.003	799.86	4
V	0.236	0.116658	0.168	0.001	0.763	6
Cr	0.17683	0.123164	0.05	0.002	2.376	19
Mn	4.71304	2.28821	0.9	0.006	57.05	25
Fe	55.4168	15.7847	26.5	0.17	560	39
Co	0.03253	0.020031	0.0176	0.001	0.13	6
Ni	0.32782	0.14938	0.07375	0.005	2	14
Cu	1.32376	0.780526	0.154	0.005	9.26	12
Zn	6.28552	4.44191	0.1635	0.01	77.56	18
As	0.19413	0.12736	0.0185	0.001	1.005	8
Se	1.3151	1.22568	0.0175	0.002	9.882	8
Br	274.811	61.072	116.075	0.04	1160	32
Rb	1.7146	1.21872	0.585	0.151	6.547	5
Sr	684.439	181.579	66.425	0.04	5691	46
Mo	0.29045	0.28081	0.01	0.001	2.256	8
Ag	14.8043	14.7989	0.003	0.000289	74	5
Cd	0.0142	0.010201	0.002	0.001	0.064	6
Sn	0.00787	0.002676	0.008	0.000362	0.017	5
I	44.2017	19.9767	31	0.42	119	6
Cs	0.12865	0.04088	0.1115	0.057	0.235	4
Ba	459.725	151.728	15.95	0.16	5000	42
Pb	1.69405	1.22439	0.023	0.002	10.76	9
U	0.12625	0.071977	0.0675	0.03	0.34	4

## Sheet: Table S4
Table S4: Summary of reported water quality parameters (WQP) from onshore unconventional gas from Table S1.1.
Parameter	Units	Mean	SE	Median	Min	Max	Count
Alkalinity as CaCO3	mg/L	802.795	180.731	570	150	3181	19
Biochemical oxygen demand	mg/L	1100	.	1100	1100	1100	1
Chemical oxygen demand	mg/L	3006.39	2479.4	720.5	2.34	15358	6
Dissolved oxygen	mg/L	0.508	0.14651	0.39	0.28	1.07	5
Dissolved organic carbon	mg/L	94.3381	42.8115	6.4	1.16	590	16
Electrical conductivity	µS cm-1	20166.1	7590.75	5308	1380	141935	27
Oil and grease	mg/L	41.4029	19.2872	9.1	0.7	136.1	7
Oxidation-reduction potential	mV	-160.5	N.A.	-160.5	-160.5	-160.5	1
pH		7.6249	0.14537	7.84	5.1	9.03	47
Sodium adsorption ratio	meq/L	74.5053	7.71886	77	16.2	134.68	19
Total dissolved solids	mg/L	47209.4	8313.83	19793.8	910	213799	53
Temperature	°C	29.4556	2.9385	28.6	17.5	45.3	9
Total organic carbon	mg/L	88.1912	31.0158	23.6	1.18	470.2	17
Total hardness as CaCO3	mg/L	425.267	213.159	237	53	1412.9	6
Total suspended solids	mg/L	183.005	36.7302	128.1	6.3	494	20
Turbidity	NTU	64.586	15.3528	34.95	4.5	234	20

## Sheet: Table S5 & S5.1
Table S5: Major ion summary data derived from supplementary tables (S1, S1.1 & S1.2) by countries (Australia, Canada, China, USA and Other) and by basin (CBM and SG). All values are mg/L (except counts). SE = standard error.
	Na						Cl						Sum Na+ and Cl-						TDS						Ca						K						Mg						CO32-						HCO3-
	Mean	SE	Median	Min	Max	Count	Mean	SE	Median	Min	Max	Count	Mean	SE	Median	Min	Max	Count	Mean	SE	Median	Min	Max	Count	Mean	SE	Median	Min	Max	Count	Mean	SE	Median	Min	Max	Count	Mean	SE	Median	Min	Max	Count	Mean	SE	Median	Min	Max	Count	Mean
Australia	1332.94	165.033	1172	601	3219	16	1280.97	261.17	890	62.2	4095	16	2613.88	413.417	1975	1140	7314	16	3945.46	518.361	3434	2216.8	8767	13	11.7778	2.39658	10.2	2	28.3	16	21.09	5.10441	15	5	81	15	4.0597	0.6821	5	0.82	8.9	15	113.8	18.98	138	40	138	5	1067.53
Canada	38910.5	8832.83	37176	21790	59500	4	68398.2	14002.3	62689	41215	107000	4	107309	22495.2	99865	63005	166500	4	123617	25978.3	121540	68856	182533	4	5319	986.112	5891	2554	6940	4	1969.33	184.699	2148	1600	2160	3	720	41.0163	706	657	797	3	121	-	-	121	121	1	297.14
China	5179.17	1448.67	2552.09	436	19830	15	9717.55	2803.67	4202	63.5	29700	15	14896.8	4177.34	6728	500	49530	15	16735.7	4575.43	6906	1078	56233	15	608.781	304.932	100.44	2.76	3870	14	209.712	64.9014	116.5	1.9	768	13	90.1864	49.5152	18.08	0.63	685.21	14	117.355	54.2874	64.68	23.86	371.28	6	1259.03
USA	16495.8	3063.12	7576.45	344	62780	32	45078.2	8732.69	21603	6	158597	32	61574	11392.3	27920	357	208756	32	62732.8	12896.5	23573	910	213799	28	5798.46	1471.85	1060.5	8.9	36504	32	258	63.2312	114.15	3.1	1180	26	692.945	216.343	113.7	3.31	5047	32	29.3567	10.3705	29.585	2	61.5	6	2086.28
Other	10847.3	3803.7	10433.3	2332	23764	5	22775.8	9840.49	19300	2416	59478	5	33623	13585.1	29733	4748	83242	5	22386.3	9752.17	20025	6800	40334	3	2344.41	1644.89	1242	81.76	8843	5	996.228	464.203	484.2	15.24	2511	5	358.484	170.829	221.2	30.62	1012	5	24.45	24.45	24.45	0	48.9	2	869.395
CBM	1880.41	308.384	1189.5	344	7598.86	35	2447.65	801.436	787	6	25284	35	4328.09	1078.62	1999	357	32883	35	5897.84	1289.39	3490.25	910	37144.3	32	95.5261	69.4891	13.45	2	2446.34	35	35.1847	14.2357	15	1.9	427.9	30	31.1804	19.9769	6.15	0.63	685.21	34	79.3629	21.3959	48.9	2	371.28	17	1697.72
SG	22730.1	2971.64	19830	2109	62780	33	56121.8	7740.39	57276	4202	158597	33	78851.9	10181.1	77227	6311	208756	33	83185.7	12207.4	63188	6906	213799	28	6772.9	1353.15	5282	84.6	36504	33	673.1	134.028	405.5	6.1	2511	28	803.923	210.058	553	16	5047	32	90	45.7202	121	0	149	3	362.516
Table S5.1: Summary of one-way anova outputs for major ions between countries (Australia, Canada, China, USA and Other) and between basins (CBM & SG). Significance (α ≤ 0.05, > 0.001) highlighted yellow, while highly significant differences (α ≤ 0.001) are highlighted yellow with a bold font. For CO32- and SO42- post hoc testing was unable to be performed between countries due to at least one gro…
	Na						Cl						Sum Na+ and Cl-						TDS						Ca						K						Mg						CO32-						HCO3-
		AUS	CAN	CHN	USA	Other		AUS	CAN	CHN	USA	Other		AUS	CAN	CHN	USA	Other		AUS	CAN	CHN	USA	Other		AUS	CAN	CHN	USA	Other		AUS	CAN	CHN	USA	Other		AUS	CAN	CHN	USA	Other		AUS	CAN	CHN	USA	Other
	AUS						AUS						AUS						AUS						AUS						AUS						AUS						AUS						AUS
	CAN	1.63568e-05					CAN	0.00862111					CAN	0.00118106					CAN	0.000661603					CAN	0.482336					CAN	1.87303e-10					CAN	0.683343					CAN						CAN
	CHN	0.918444	0.000136234				CHN	0.961638	0.0310258				CHN	0.945807	0.00591579				CHN	0.957907	0.00240065				CHN	0.998609	0.611617				CHN	0.662924	5.8769e-09				CHN	0.998818	0.779589				CHN						CHN
	USA	0.00226222	0.0129688	0.0473594			USA	0.00105491	0.716289	0.0155691			USA	0.000801415	0.342394	0.015578			USA	0.00609115	0.150835	0.0366844			USA	0.0151177	0.999865	0.0524892			USA	0.289622	3.17271e-09	0.995218			USA	0.0910832	0.999998	0.198914			USA						USA
	Other	0.597666	0.0142924	0.911255	0.889174		Other	0.750141	0.302367	0.950082	0.674363		Other	0.683738	0.132347	0.933499	0.715316		Other	0.976289	0.0647801	0.999744	0.656853		Other	0.934678	0.940349	0.978571	0.730952		Other	3.7105e-05	0.00566291	0.00143824	0.00123744		Other	0.930575	0.978296	0.974909	0.92737		Other						Other
	CBM-SG	7.56917e-10					CBM-SG	1.06717e-09					CBM-SG	2.12481e-10					CBM-SG	8.39171e-09					CBM-SG	3.36045e-06					CBM-SG	8.61908e-06					CBM-SG	0.000353196					CBM-SG	0.84784					CBM-SG
[truncated: 11 more columns]

## Sheet: Table S6
Table S6: Summary statistics for NaCl or synthetic marine salt (SMS) acute toxicity (from laboratory experiments) by order in freshwater invertebrates worldwide. N.A = not applicable. All values are in mg/L (excluding counts)
Order	Mean	± S.E	Min - Max	Count
Acariformes (Superorder)	15198	578	14620 - 15776	2
Amphipoda	18356	2853	7480 - 35360	12
Architaenioglossa	4420	N.A	N.A	1
Basommatophora	6994	747	1910 - 10676	16
Cardiida	14742	N.A	N.A	1
Cerithimorpha	20822	14	20808 - 20835	2
Coleoptera	22187	1646	9520 - 30668	14
Cyclopoida	9180	N.A	N.A	1
Decapoda	24393	1060	10880 - 31892	19
Diplostraca	5128	768	3060 - 8378	7
Diptera	11038	2260	6800 - 22100	6
Ephemeroptera	6893	551	680 - 14280	26
Hemiptera	14150	999	3264 - 27200	28
Hygrophila	8364	1836	6528 - 10200	2
Isopoda	15640	952	14688 - 16592	2
Lumbriculida	10200	N.A	N.A	1
Neoophora	7840	169	7378 - 8296	5
Neotaenioglossa	16898	8874	8024 - 25772	2
Neritopsina	10207	3393	6814 - 13600	2
Odonata	22806	1678	14246 - 31960	15
Oligochaeta (subclass)	6324	N.A	N.A	1
Plecoptera	12240	N.A	N.A	1
Ploima	4502	N.A	N.A	1
Podocopida	10787	1918	5474 - 13600	4
Rhynchobdellida	9452	N.A	N.A	1
Trichoptera	13655	929	3526 - 21760	23
Trombidiformes	18972	2082	10676 - 26520	6
Unionida	2813	336	560 - 5230	16
Veneroida	14110	1598	12512 - 15708	2
Zygoptera	27268	N.A	N.A	1

## Sheet: Table S7
Table S7: Summary statistics for NaCl or synthetic marine salt (SMS) acute toxicity (from laboratory experiments) by family in freshwater invertebrates worldwide. N.A = not applicable. All values are in mg/L (excluding counts)
Family	Mean	S.E	Min - Max	Count
Asellidae	15640	952	14688 - 16592	2
Astacidae	31280	N.A	N.A	1
Atyidae	22840	1143	10880 - 28084	13
Baetidae	6545	733	680 - 14280	16
Bithyniidae	8024	N.A	N.A	1
Brachionidae	4502	N.A	N.A	1
Caenidae	8905	4	8901 - 8908	2
Calamoceratidae	11521	2059	9452 - 15640	3
Cambaridae	31892	N.A	N.A	1
Chiltoniidae	34340	1020	33320 - 35360	2
Chironomidae	8826	568	6800 - 9996	5
Chydoridae	6120	N.A	N.A	1
Coenagrionidae	27901	1499	23188 - 31960	7
Corbiculidae	14321	946	12512 - 15708	3
Corixidae	12138	1533	3264 - 17816	8
Corophiidae	10064	N.A	N.A	1
Cyclopidae	9180	N.A	N.A	1
Cyprididae	10891	2709	5474 - 13600	3
Daphniidae	4963	887	3060 - 8378	6
Dugesiidae	7956	159	7548 - 8296	4
Dytiscidae	25536	1398	17136 - 30668	9
Ecnomidae	10880	N.A	N.A	1
Gammaridae	15725	2444	7480 - 27540	9
Gerridae	15300	N.A	N.A	1
Glossiphoniidae	9452	N.A	N.A	1
Gomphidae	15960	1268	14246 - 20808	5
Gripopterygidae	12240	N.A	N.A	1
Gyrinidae	9520	N.A	N.A	1
Helicopsychidae	11900	N.A	N.A	1
Hydrachnidae	23460	3060	20400 - 26520	2
Hydrophilidae	19724	4	19720 - 19727	2
Hydropsychidae	9928	1564	8364 - 11492	2
Isonychiidae	3100	N.A	N.A	1
Leptoceridae	16182	796	10268 - 21760	14
Leptophlebiidae	7655	971	4692 - 10200	7
Lestidae	24140	3740	20400 - 27880	2
Libellulidae	18700	N.A	N.A	1
Limnephilidae	3526	N.A	N.A	1
Limnesiidae	14212	3536	10676 - 17748	2
Lumbriculidae	10200	N.A	N.A	1
Lymnaeidae	10200	N.A	N.A	1
Micronectidae	11917	1192	7480 - 18360	8
Naucoridae	25500	1700	23800 - 27200	2
Neritidae	10207	3393	6814 - 13600	2
Notodromadidae	10472	N.A	N.A	1
Notonectidae	14779	2112	7344 - 21828	7
Oxidae	19788	N.A	N.A	1
Palaemonidae	28900	N.A	N.A	2
Parastacidae	22787	7	22780 - 22794	2
Philopotamide	6800	N.A	N.A	1
Physidae	7770	769	3740 - 10676	11
Pionadae	18700	N.A	N.A	1
Planorbidae	5493	1275	1910 - 10200	6
Pleidae	17000	N.A	N.A	1
Psephenidae	15912	N.A	N.A	2
Tabanidae	22100	N.A	N.A	1
Tateidae	25772	N.A	N.A	1
Thiaridae	20822	14	20808 - 20835	2
Unionidae	2813	336	560 - 5230	16
Veliidae	17000	N.A	N.A	1
Viviparidae	4420	N.A	N.A	1
